# Supplementary material for: Crystal structure of (E)-N-(3,4-di­meth­oxy­benzyl­idene)morpholin-4-amine
Source: Acta Crystallogr Sect E Struct Rep Online. 2014 Aug 1;70(Pt 9):o935. doi: 10.1107/S160053681401678X (PMC4186114; doi:10.1107/S160053681401678X)
Supplement: Supplementary file 1 [file e-70-0o935-sup1.cif]

##############################################################################
#                                                                            #
# This CIF contains the data in a paper accepted for publication in          #
# Acta Crystallographica Section E. It conforms to the requirements of       #
# Notes for Authors for Acta Crystallographica Section E, and has been       #
# peer reviewed under the auspices of the IUCr Commission on Journals.       #
#                                                                            #
# Full details of the Crystallographic Information File format               #
# are given in the paper "The Crystallographic Information File (CIF):       #
# a New Standard Archive File for Crystallography" by S. R. Hall, F. H.      #
# Allen and I. D. Brown [Acta Cryst. (1991), A47, 655-685].                  #
#                                                                            #
# The current version of the core CIF dictionary is obtainable from          #
# ftp://ftp.iucr.org/pub/cif_core.dic.                                       #
#                                                                            #
# Software is freely available for graphical display of the structure(s)     #
# in this CIF. For information consult the CIF software page                 #
# http://www.iucr.org/resources/cif/software.                                #
#                                                                            #
# This file may be used for bona fide research purposes within the           #
# scientific community so long as proper attribution is given to the journal # 
# article from which it was obtained.                                        #
#                                                                            #
##############################################################################
data_global
_audit_creation_method     'PLATON <TABLE ACC> option'
_journal_date_recd_electronic     2014-07-15
_journal_date_accepted     2014-07-21
_journal_name_full     'Acta Crystallographica, Section E'
_journal_year     2014
_journal_volume     70
_journal_issue      9
_journal_page_first     o935
_journal_page_last     o935
_journal_paper_category     HO
_journal_paper_doi     10.1107/S160053681401678X
_journal_coeditor_code     RZ5130
_publ_contact_author_name
;
Dr Mehmet Akkurt
;
_publ_contact_author_address
; Department of Physics
  Faculty of Sciences
  Erciyes University
  38039 Kayseri
  Turkey
;
_publ_contact_author_email     akkurt@erciyes.edu.tr
_publ_contact_author_fax     '+90-352-4374933'
_publ_contact_author_phone     '+90-352-4374901 ext. 33106'
_publ_section_title
;
Crystal structure of
(<i>E</i>)-<i>N</i>-(3,4-dimethoxybenzylidene)morpholin-4-amine
;
loop_
    _publ_author_name
    _publ_author_footnote
    _publ_author_address
    'Sevim T\"urktekin \,Celikesir' .
; Department of Physics,
  Faculty of Sciences,
  Erciyes University,
  38039 Kayseri,
  Turkey
;
    'Mehmet Akkurt' .
; Department of Physics,
  Faculty of Sciences,
  Erciyes University,
  38039 Kayseri,
  Turkey
;
    'Aliasghar Jarrahpour' .
;
   Department of Chemistry,
   College of Sciences,
   Shiraz University,
   71454 Shiraz,
   Iran
;
    'Orhan B\"uy\"ukg\"ung\"or' .
;
   Department of Physics,
   Faculty of Arts and Sciences,
   Ondokuz May\?is University,
   55139 Samsun,
   Turkey
;
data_I
_database_code_depnum_ccdc_archive     'CCDC 1015028'
_chemical_name_systematic
;
(<i>E</i>)-<i>N</i>-(3,4-Dimethoxybenzylidene)morpholin-4-amine
;
_chemical_name_common     ?
_chemical_formula_moiety     'C13 H18 N2 O3'
_chemical_formula_sum     'C13 H18 N2 O3'
_chemical_formula_structural     ?
_chemical_formula_iupac     'C13 H18 N2 O3'
_chemical_formula_weight     250.29
_chemical_melting_point     ?
_symmetry_cell_setting     monoclinic
_symmetry_space_group_name_H-M     'P 21'
_symmetry_space_group_name_Hall     'P 2yb'
loop_
    _symmetry_equiv_pos_site_id
    _symmetry_equiv_pos_as_xyz
    1 x,y,z
    2 -x,1/2+y,-z
_cell_length_a     9.1644(6)
_cell_length_b     6.0277(6)
_cell_length_c     13.1327(9)
_cell_angle_alpha     90
_cell_angle_beta     109.989(5)
_cell_angle_gamma     90
_cell_volume     681.75(10)
_cell_formula_units_Z     2
_cell_measurement_reflns_used     8791
_cell_measurement_theta_min     3.30
_cell_measurement_theta_max     28.72
_cell_measurement_temperature     296(2)
_cell_special_details
;
;
_exptl_crystal_description     'block'
_exptl_crystal_colour     'colOurless'
_exptl_crystal_size_max     0.580
_exptl_crystal_size_mid     0.420
_exptl_crystal_size_min     0.240
_exptl_crystal_size_rad     ?
_exptl_crystal_density_diffrn     1.219
_exptl_crystal_density_meas     ?
_exptl_crystal_density_method     'Not Measured'
_exptl_crystal_F_000     268
loop_
    _exptl_crystal_face_index_h
    _exptl_crystal_face_index_k
    _exptl_crystal_face_index_l
    _exptl_crystal_face_perp_dist
    3 0 -5 0.1400
    -1 0 4 0.0910
    -6 1 -5 0.2700
    2 2 -1 0.2970
    -9 -4 0 0.2330
    -1 4 -3 0.3350
    5 -1 3 0.2170
    0 -3 4 0.2130
    -6 -1 3 0.1840
    6 0 -5 0.1800
    1 0 5 0.1940
    -6 0 1 0.1940
    -3 0 5 0.1030
    4 -1 -3 0.1570
    1 -2 -7 0.2650
    -4 1 4 0.1570
    -1 2 7 0.1870
    -3 4 5 0.2290
    0 1 0 0.2840
    -4 3 -1 0.2810
    2 1 -2 0.2540
    2 -5 -6 0.2700
    6 -5 -2 0.2160
_exptl_absorpt_coefficient_mu     0.087
_exptl_absorpt_correction_type     integration
_exptl_absorpt_process_details     '(X-RED32; Stoe & Cie, 2002)'
_exptl_absorpt_correction_T_min     0.9623
_exptl_absorpt_correction_T_max     0.9829
_exptl_special_details
;
;
_diffrn_ambient_temperature     296(2)
_diffrn_radiation_type     'Mo K\a'
_diffrn_radiation_wavelength     0.71073
_diffrn_radiation_monochromator     'plane graphite'
_diffrn_measurement_device_type     'Stoe IPDS 2'
_diffrn_measurement_device     '2-circle goniometer'
_diffrn_measurement_method     '\w scans'
_diffrn_detector_area_resol_mean     6.67
_diffrn_reflns_number     8493
_diffrn_reflns_av_R_equivalents     0.2290
_diffrn_reflns_av_sigmaI/netI     0.1599
_diffrn_reflns_theta_min     3.30
_diffrn_reflns_theta_max     28.40
_diffrn_reflns_theta_full     25.24
_diffrn_measured_fraction_theta_max     0.997
_diffrn_measured_fraction_theta_full     0.998
_diffrn_reflns_limit_h_min     -12
_diffrn_reflns_limit_h_max     12
_diffrn_reflns_limit_k_min     -8
_diffrn_reflns_limit_k_max     7
_diffrn_reflns_limit_l_min     -17
_diffrn_reflns_limit_l_max     17
_diffrn_reflns_reduction_process
;
;
_refine_special_details
;
Refinement on <i>F</i>^2^ for ALL reflections except those flagged by the user
for potential systematic errors. Weighted <i>R</i>-factors <i>wR</i> and all
goodnesses of fit <i>S</i> are based on <i>F</i>^2^, conventional
<i>R</i>-factors <i>R</i> are based on <i>F</i>, with <i>F</i> set to zero for
negative <i>F</i>^2^. The observed criterion of <i>F</i>^2^ > \s(<i>F</i>^2^)
is used only for calculating -<i>R</i>-factor-obs <i>etc</i>. and is not
relevant to the choice of reflections for refinement. <i>R</i>-factors based
on <i>F</i>^2^ are statistically about twice as large as those based on
<i>F</i>, and <i>R</i>-factors based on ALL data will be even larger.
;
_reflns_number_total     3219
_reflns_number_gt     2071
_reflns_threshold_expression     I>2\s(I)
_refine_ls_structure_factor_coef     Fsqd
_refine_ls_matrix_type     full
_refine_ls_R_factor_all     0.0836
_refine_ls_R_factor_gt     0.0456
_refine_ls_wR_factor_gt     0.0944
_refine_ls_wR_factor_ref     0.1055
_refine_ls_goodness_of_fit_ref     0.998
_refine_ls_restrained_S_all     0.998
_refine_ls_number_reflns     3219
_refine_ls_number_parameters     164
_refine_ls_number_restraints     1
_refine_ls_number_constraints     ?
_refine_ls_hydrogen_treatment     constr
_refine_ls_weighting_scheme     calc
_refine_ls_weighting_details
                      'w=1/[\s^2^(Fo^2^)+(0.0511P)^2^] where P=(Fo^2^+2Fc^2^)/3'
_atom_sites_solution_hydrogens     geom
_atom_sites_solution_primary     ?
_atom_sites_solution_secondary     ?
_refine_ls_shift/su_max     0.000
_refine_ls_shift/su_mean     0.000
_refine_diff_density_max     0.092
_refine_diff_density_min     -0.177
_refine_ls_extinction_method     'none'
_refine_ls_abs_structure_details     'Flack (1983), 1353 Friedel pairs'
_refine_ls_abs_structure_Flack     -0.4(19)
loop_
    _atom_type_symbol
    _atom_type_description
    _atom_type_scat_dispersion_real
    _atom_type_scat_dispersion_imag
    _atom_type_scat_source
    C C 0.0033 0.0016 ' International Tables Vol C Tables 4.2.6.8 and 6.1.1.4'
    H H 0.0000 0.0000 ' International Tables Vol C Tables 4.2.6.8 and 6.1.1.4'
    N N 0.0061 0.0033 ' International Tables Vol C Tables 4.2.6.8 and 6.1.1.4'
    O O 0.0106 0.0060 ' International Tables Vol C Tables 4.2.6.8 and 6.1.1.4'
_computing_data_collection     'X-AREA (Stoe & Cie, 2002)'
_computing_cell_refinement     'X-AREA (Stoe & Cie, 2002)'
_computing_data_reduction     'X-RED32 (Stoe & Cie, 2002)'
_computing_structure_solution     'SHELXS97 (Sheldrick, 2008)'
_computing_structure_refinement     'SHELXL97 (Sheldrick, 2008)'
_computing_molecular_graphics     'ORTEP-3 for Windows (Farrugia, 2012)'
_computing_publication_material
        'WinGX (Farrugia, 2012), PARST (Nardelli, 1983) and PLATON (Spek, 2009)'
loop_
    _atom_site_type_symbol
    _atom_site_label
    _atom_site_fract_x
    _atom_site_fract_y
    _atom_site_fract_z
    _atom_site_U_iso_or_equiv
    _atom_site_thermal_displace_type
    _atom_site_calc_flag
    _atom_site_refinement_flags
    _atom_site_occupancy
    _atom_site_disorder_assembly
    _atom_site_disorder_group
    O O1 0.87001(19) 0.1514(4) 0.97941(17) 0.0790(8) Uani d . 1.000 . .
    O O2 -0.3171(2) 0.2682(4) 0.53060(17) 0.0904(9) Uani d . 1.000 . .
    O O3 -0.19462(19) -0.0304(4) 0.67524(15) 0.0760(7) Uani d . 1.000 . .
    N N1 0.5456(2) 0.1976(4) 0.89414(16) 0.0551(7) Uani d . 1.000 . .
    N N2 0.3907(2) 0.1691(4) 0.83192(16) 0.0559(7) Uani d . 1.000 . .
    C C1 0.6164(3) -0.0123(5) 0.9354(2) 0.0690(10) Uani d . 1.000 . .
    C C2 0.7736(3) 0.0250(7) 1.0207(3) 0.0825(13) Uani d . 1.000 . .
    C C3 0.8006(3) 0.3569(6) 0.9444(3) 0.0961(13) Uani d . 1.000 . .
    C C4 0.6442(3) 0.3349(5) 0.8551(3) 0.0741(10) Uani d . 1.000 . .
    C C5 0.3240(3) 0.3067(5) 0.7579(2) 0.0618(9) Uani d . 1.000 . .
    C C6 0.1559(3) 0.2948(5) 0.6976(2) 0.0577(9) Uani d . 1.000 . .
    C C7 0.0901(3) 0.4480(6) 0.6185(2) 0.0717(10) Uani d . 1.000 . .
    C C8 -0.0684(3) 0.4447(6) 0.5604(2) 0.0749(10) Uani d . 1.000 . .
    C C9 -0.1606(3) 0.2862(6) 0.5817(2) 0.0677(9) Uani d . 1.000 . .
    C C10 -0.0941(3) 0.1245(5) 0.66164(19) 0.0581(9) Uani d . 1.000 . .
    C C11 0.0628(3) 0.1315(5) 0.71871(18) 0.0564(9) Uani d . 1.000 . .
    C C12 -0.3889(4) 0.4346(9) 0.4511(4) 0.1281(18) Uani d . 1.000 . .
    C C13 -0.1323(3) -0.1930(6) 0.7562(3) 0.0776(10) Uani d . 1.000 . .
    H H1A 0.62780 -0.09990 0.87660 0.0830 Uiso c RU 1.000 . .
    H H1B 0.55040 -0.09360 0.96640 0.0830 Uiso c RU 1.000 . .
    H H2A 0.76090 0.10140 1.08210 0.0990 Uiso c RU 1.000 . .
    H H2B 0.82230 -0.11720 1.04580 0.0990 Uiso c RU 1.000 . .
    H H3A 0.86890 0.44530 0.91820 0.1150 Uiso c RU 1.000 . .
    H H3B 0.78720 0.43450 1.00540 0.1150 Uiso c RU 1.000 . .
    H H4A 0.59760 0.48020 0.83530 0.0890 Uiso c RU 1.000 . .
    H H4B 0.65700 0.26800 0.79150 0.0890 Uiso c RU 1.000 . .
    H H5 0.38240 0.41810 0.74130 0.0740 Uiso c RU 1.000 . .
    H H7 0.15210 0.55610 0.60340 0.0860 Uiso c RU 1.000 . .
    H H8 -0.11160 0.55040 0.50700 0.0900 Uiso c RU 1.000 . .
    H H11 0.10700 0.02590 0.77200 0.0680 Uiso c RU 1.000 . .
    H H12A -0.49830 0.40600 0.42040 0.1920 Uiso c RU 1.000 . .
    H H12B -0.34400 0.43100 0.39490 0.1920 Uiso c RU 1.000 . .
    H H12C -0.37230 0.57810 0.48490 0.1920 Uiso c RU 1.000 . .
    H H13A -0.21360 -0.29130 0.75850 0.1160 Uiso c RU 1.000 . .
    H H13B -0.08730 -0.12190 0.82530 0.1160 Uiso c RU 1.000 . .
    H H13C -0.05390 -0.27630 0.73970 0.1160 Uiso c RU 1.000 . .
loop_
    _atom_site_aniso_label
    _atom_site_aniso_U_11
    _atom_site_aniso_U_22
    _atom_site_aniso_U_33
    _atom_site_aniso_U_12
    _atom_site_aniso_U_13
    _atom_site_aniso_U_23
    O1 0.0392(9) 0.0779(15) 0.1082(16) 0.0027(11) 0.0100(9) 0.0184(13)
    O2 0.0436(10) 0.127(2) 0.0832(13) 0.0098(12) -0.0007(9) 0.0218(14)
    O3 0.0453(9) 0.1042(16) 0.0703(11) -0.0062(12) 0.0093(8) 0.0151(13)
    N1 0.0362(9) 0.0605(14) 0.0612(11) -0.0022(10) 0.0070(9) -0.0039(11)
    N2 0.0393(9) 0.0702(15) 0.0539(11) 0.0014(11) 0.0105(8) -0.0019(12)
    C1 0.0479(13) 0.070(2) 0.0838(18) -0.0075(15) 0.0156(12) 0.0121(18)
    C2 0.0496(14) 0.093(3) 0.091(2) -0.0002(17) 0.0060(14) 0.023(2)
    C3 0.0467(15) 0.074(2) 0.138(3) -0.0134(15) -0.0066(17) 0.020(2)
    C4 0.0451(14) 0.0609(18) 0.102(2) -0.0048(14) 0.0068(14) 0.0169(18)
    C5 0.0459(12) 0.0722(19) 0.0632(15) -0.0077(14) 0.0133(12) -0.0020(16)
    C6 0.0446(12) 0.071(2) 0.0521(13) 0.0005(14) 0.0094(10) -0.0019(14)
    C7 0.0562(14) 0.079(2) 0.0709(16) -0.0042(16) 0.0100(13) 0.0092(17)
    C8 0.0605(15) 0.084(2) 0.0666(16) 0.0101(18) 0.0042(13) 0.0193(17)
    C9 0.0428(13) 0.094(2) 0.0570(15) 0.0066(14) 0.0050(11) -0.0003(16)
    C10 0.0416(11) 0.081(2) 0.0488(12) -0.0002(14) 0.0119(10) -0.0001(15)
    C11 0.0436(11) 0.075(2) 0.0456(12) 0.0016(14) 0.0087(10) 0.0017(14)
    C12 0.0602(18) 0.159(4) 0.130(3) 0.022(3) -0.013(2) 0.050(3)
    C13 0.0599(16) 0.092(2) 0.0796(18) -0.0077(17) 0.0223(14) 0.0102(18)
_geom_special_details
;
Bond distances, angles <i>etc</i>. have been calculated using the rounded
fractional coordinates. All su's are estimated from the variances of the
(full) variance-covariance matrix. The cell e.s.d.'s are taken into account in
the estimation of distances, angles and torsion angles
;
loop_
    _geom_bond_atom_site_label_1
    _geom_bond_atom_site_label_2
    _geom_bond_site_symmetry_1
    _geom_bond_site_symmetry_2
    _geom_bond_distance
    _geom_bond_publ_flag
    O1 C2 . . 1.408(4) no
    O1 C3 . . 1.397(4) no
    O2 C9 . . 1.364(3) no
    O2 C12 . . 1.435(6) no
    O3 C10 . . 1.366(4) no
    O3 C13 . . 1.415(4) no
    N1 N2 . . 1.385(3) no
    N1 C1 . . 1.441(4) no
    N1 C4 . . 1.443(4) no
    N2 C5 . . 1.265(3) no
    C1 C2 . . 1.509(4) no
    C3 C4 . . 1.516(5) no
    C5 C6 . . 1.474(4) no
    C6 C7 . . 1.367(4) no
    C6 C11 . . 1.391(4) no
    C7 C8 . . 1.391(4) no
    C8 C9 . . 1.366(5) no
    C9 C10 . . 1.409(4) no
    C10 C11 . . 1.376(4) no
    C1 H1A . . 0.9700 no
    C1 H1B . . 0.9700 no
    C2 H2A . . 0.9700 no
    C2 H2B . . 0.9700 no
    C3 H3A . . 0.9700 no
    C3 H3B . . 0.9700 no
    C4 H4A . . 0.9700 no
    C4 H4B . . 0.9700 no
    C5 H5 . . 0.9300 no
    C7 H7 . . 0.9300 no
    C8 H8 . . 0.9300 no
    C11 H11 . . 0.9300 no
    C12 H12A . . 0.9600 no
    C12 H12B . . 0.9600 no
    C12 H12C . . 0.9600 no
    C13 H13A . . 0.9600 no
    C13 H13B . . 0.9600 no
    C13 H13C . . 0.9600 no
loop_
    _geom_angle_atom_site_label_1
    _geom_angle_atom_site_label_2
    _geom_angle_atom_site_label_3
    _geom_angle_site_symmetry_1
    _geom_angle_site_symmetry_2
    _geom_angle_site_symmetry_3
    _geom_angle
    _geom_angle_publ_flag
    C2 O1 C3 . . . 109.4(2) no
    C9 O2 C12 . . . 116.5(3) no
    C10 O3 C13 . . . 117.1(2) no
    N2 N1 C1 . . . 110.6(2) no
    N2 N1 C4 . . . 120.1(2) no
    C1 N1 C4 . . . 112.4(2) no
    N1 N2 C5 . . . 120.0(2) no
    N1 C1 C2 . . . 110.0(3) no
    O1 C2 C1 . . . 111.1(3) no
    O1 C3 C4 . . . 112.4(3) no
    N1 C4 C3 . . . 108.5(3) no
    N2 C5 C6 . . . 121.5(3) no
    C5 C6 C7 . . . 119.0(3) no
    C5 C6 C11 . . . 121.8(2) no
    C7 C6 C11 . . . 119.2(3) no
    C6 C7 C8 . . . 120.9(3) no
    C7 C8 C9 . . . 120.0(3) no
    O2 C9 C8 . . . 125.1(3) no
    O2 C9 C10 . . . 115.2(3) no
    C8 C9 C10 . . . 119.7(3) no
    O3 C10 C9 . . . 115.5(2) no
    O3 C10 C11 . . . 125.1(2) no
    C9 C10 C11 . . . 119.3(3) no
    C6 C11 C10 . . . 120.7(3) no
    N1 C1 H1A . . . 110.00 no
    N1 C1 H1B . . . 110.00 no
    C2 C1 H1A . . . 110.00 no
    C2 C1 H1B . . . 110.00 no
    H1A C1 H1B . . . 108.00 no
    O1 C2 H2A . . . 109.00 no
    O1 C2 H2B . . . 109.00 no
    C1 C2 H2A . . . 109.00 no
    C1 C2 H2B . . . 109.00 no
    H2A C2 H2B . . . 108.00 no
    O1 C3 H3A . . . 109.00 no
    O1 C3 H3B . . . 109.00 no
    C4 C3 H3A . . . 109.00 no
    C4 C3 H3B . . . 109.00 no
    H3A C3 H3B . . . 108.00 no
    N1 C4 H4A . . . 110.00 no
    N1 C4 H4B . . . 110.00 no
    C3 C4 H4A . . . 110.00 no
    C3 C4 H4B . . . 110.00 no
    H4A C4 H4B . . . 108.00 no
    N2 C5 H5 . . . 119.00 no
    C6 C5 H5 . . . 119.00 no
    C6 C7 H7 . . . 120.00 no
    C8 C7 H7 . . . 120.00 no
    C7 C8 H8 . . . 120.00 no
    C9 C8 H8 . . . 120.00 no
    C6 C11 H11 . . . 120.00 no
    C10 C11 H11 . . . 120.00 no
    O2 C12 H12A . . . 109.00 no
    O2 C12 H12B . . . 109.00 no
    O2 C12 H12C . . . 109.00 no
    H12A C12 H12B . . . 109.00 no
    H12A C12 H12C . . . 109.00 no
    H12B C12 H12C . . . 110.00 no
    O3 C13 H13A . . . 109.00 no
    O3 C13 H13B . . . 109.00 no
    O3 C13 H13C . . . 109.00 no
    H13A C13 H13B . . . 109.00 no
    H13A C13 H13C . . . 109.00 no
    H13B C13 H13C . . . 110.00 no
loop_
    _geom_torsion_atom_site_label_1
    _geom_torsion_atom_site_label_2
    _geom_torsion_atom_site_label_3
    _geom_torsion_atom_site_label_4
    _geom_torsion_site_symmetry_1
    _geom_torsion_site_symmetry_2
    _geom_torsion_site_symmetry_3
    _geom_torsion_site_symmetry_4
    _geom_torsion
    _geom_torsion_publ_flag
    C2 O1 C3 C4 . . . . -60.7(3) no
    C3 O1 C2 C1 . . . . 59.7(4) no
    C12 O2 C9 C8 . . . . -2.2(5) no
    C12 O2 C9 C10 . . . . 178.2(3) no
    C13 O3 C10 C9 . . . . -178.9(3) no
    C13 O3 C10 C11 . . . . 1.5(4) no
    N2 N1 C1 C2 . . . . -168.4(2) no
    C4 N1 N2 C5 . . . . -20.1(4) no
    N2 N1 C4 C3 . . . . 173.6(2) no
    C4 N1 C1 C2 . . . . 54.3(3) no
    C1 N1 N2 C5 . . . . -153.6(2) no
    C1 N1 C4 C3 . . . . -53.6(3) no
    N1 N2 C5 C6 . . . . -173.7(2) no
    N1 C1 C2 O1 . . . . -56.7(3) no
    O1 C3 C4 N1 . . . . 57.1(3) no
    N2 C5 C6 C7 . . . . 180.0(3) no
    N2 C5 C6 C11 . . . . -0.3(4) no
    C5 C6 C11 C10 . . . . 179.7(3) no
    C11 C6 C7 C8 . . . . 1.0(4) no
    C7 C6 C11 C10 . . . . -0.6(4) no
    C5 C6 C7 C8 . . . . -179.2(3) no
    C6 C7 C8 C9 . . . . -0.3(5) no
    C7 C8 C9 C10 . . . . -0.9(4) no
    C7 C8 C9 O2 . . . . 179.4(3) no
    O2 C9 C10 O3 . . . . 1.4(4) no
    C8 C9 C10 C11 . . . . 1.3(4) no
    O2 C9 C10 C11 . . . . -179.0(2) no
    C8 C9 C10 O3 . . . . -178.3(3) no
    O3 C10 C11 C6 . . . . 179.1(3) no
    C9 C10 C11 C6 . . . . -0.6(4) no
loop_
    _geom_hbond_atom_site_label_D
    _geom_hbond_atom_site_label_H
    _geom_hbond_atom_site_label_A
    _geom_hbond_site_symmetry_A
    _geom_hbond_distance_DH
    _geom_hbond_distance_HA
    _geom_hbond_distance_DA
    _geom_hbond_angle_DHA
    _geom_hbond_publ_flag
    C1 H1B N1 2_647 0.97 2.61 3.542(3) 161 yes
    C8 H8 <i>Cg</i>1 2_556 0.93 2.87 3.576(3) 134 yes
_iucr_refine_instructions_details
;
TITL MMS-13
CELL  0.71073   9.1644   6.0277  13.1327   90.000  109.989   90.000
ZERR     2.00   0.0006   0.0006   0.0009    0.000    0.005    0.000
LATT  -1
SYMM  - X, 1/2 + Y, - Z
SFAC  C    H    N    O
UNIT  26   36   4    6
MERG   2
OMIT    -4.00 180.00
EQIV $1 -x+1, y-1/2, -z+2
HTAB C1 N1_$1
EQIV $2 -x+2, y+1/2, -z+2
HTAB C3 O1_$2
FMAP   2
PLAN    3
SIZE     0.24   0.42   0.58
ACTA
BOND
BOND   $H
CONF
LIST   4
L.S.  13
WGHT    0.051100
FVAR       0.35753
C1    1    0.616367   -0.012291    0.935354    11.00000    0.04793    0.07002 =
         0.08384    0.01214    0.01564   -0.00745
AFIX  23
H1A   2    0.627782   -0.099935    0.876586    11.00000   -1.20000
H1B   2    0.550407   -0.093600    0.966435    11.00000   -1.20000
AFIX   0
C2    1    0.773639    0.024951    1.020732    11.00000    0.04959    0.09329 =
         0.09085    0.02299    0.00598   -0.00023
AFIX  23
H2A   2    0.760916    0.101444    1.082143    11.00000   -1.20000
H2B   2    0.822342   -0.117151    1.045822    11.00000   -1.20000
AFIX   0
C3    1    0.800594    0.356917    0.944415    11.00000    0.04667    0.07363 =
         0.13765    0.02020   -0.00656   -0.01340
AFIX  23
H3A   2    0.868852    0.445329    0.918212    11.00000   -1.20000
H3B   2    0.787223    0.434453    1.005352    11.00000   -1.20000
AFIX   0
C4    1    0.644212    0.334900    0.855144    11.00000    0.04515    0.06086 =
         0.10151    0.01687    0.00680   -0.00483
AFIX  23
H4A   2    0.597623    0.480162    0.835268    11.00000   -1.20000
H4B   2    0.656986    0.268009    0.791537    11.00000   -1.20000
AFIX   0
C5    1    0.323958    0.306723    0.757938    11.00000    0.04591    0.07222 =
         0.06325   -0.00202    0.01327   -0.00767
AFIX  43
H5    2    0.382352    0.418052    0.741253    11.00000   -1.20000
AFIX   0
C6    1    0.155944    0.294836    0.697604    11.00000    0.04465    0.07128 =
         0.05209   -0.00194    0.00940    0.00051
C7    1    0.090060    0.448019    0.618538    11.00000    0.05615    0.07858 =
         0.07093    0.00916    0.01001   -0.00423
AFIX  43
H7    2    0.152092    0.556116    0.603363    11.00000   -1.20000
AFIX   0
C8    1   -0.068377    0.444674    0.560426    11.00000    0.06055    0.08445 =
         0.06657    0.01928    0.00416    0.01011
AFIX  43
H8    2   -0.111595    0.550398    0.507025    11.00000   -1.20000
AFIX   0
C9    1   -0.160620    0.286194    0.581710    11.00000    0.04282    0.09353 =
         0.05703   -0.00026    0.00499    0.00656
C10   1   -0.094087    0.124516    0.661640    11.00000    0.04157    0.08095 =
         0.04880   -0.00009    0.01189   -0.00025
C11   1    0.062778    0.131476    0.718715    11.00000    0.04364    0.07471 =
         0.04556    0.00167    0.00874    0.00160
AFIX  43
H11   2    0.107027    0.025878    0.771974    11.00000   -1.20000
AFIX   0
C12   1   -0.388864    0.434594    0.451134    11.00000    0.06017    0.15898 =
         0.12988    0.04985   -0.01261    0.02241
AFIX  33
H12A  2   -0.498298    0.406021    0.420416    11.00000   -1.50000
H12B  2   -0.344002    0.431011    0.394938    11.00000   -1.50000
H12C  2   -0.372291    0.578097    0.484874    11.00000   -1.50000
AFIX   0
C13   1   -0.132348   -0.193027    0.756210    11.00000    0.05987    0.09225 =
         0.07956    0.01021    0.02229   -0.00767
AFIX  33
H13A  2   -0.213594   -0.291274    0.758540    11.00000   -1.50000
H13B  2   -0.087276   -0.121864    0.825297    11.00000   -1.50000
H13C  2   -0.053928   -0.276275    0.739719    11.00000   -1.50000
AFIX   0
N1    3    0.545594    0.197581    0.894142    11.00000    0.03620    0.06045 =
         0.06124   -0.00389    0.00705   -0.00223
N2    3    0.390687    0.169053    0.831917    11.00000    0.03934    0.07017 =
         0.05392   -0.00192    0.01049    0.00137
O1    4    0.870008    0.151415    0.979414    11.00000    0.03915    0.07787 =
         0.10822    0.01839    0.01004    0.00268
O2    4   -0.317135    0.268197    0.530599    11.00000    0.04361    0.12734 =
         0.08324    0.02176   -0.00065    0.00977
O3    4   -0.194624   -0.030389    0.675242    11.00000    0.04525    0.10416 =
         0.07028    0.01514    0.00926   -0.00621
HKLF 4
REM  MMS-13
REM R1 =  0.0456 for    2071 Fo > 4sig(Fo)  and  0.0836 for all    3219 data
REM    164 parameters refined using      1 restraints
END
WGHT      0.0511      0.0000
REM Highest difference peak  0.092,  deepest hole -0.177,  1-sigma level  0.026
Q1    1   0.8697  0.3510  0.8796  11.00000  0.05    0.09
Q2    1   0.8372  0.4997  0.9467  11.00000  0.05    0.08
Q3    1  -0.4543  0.4529  0.5123  11.00000  0.05    0.08
;
