# Supplementary material for: Crystal structure of (E)-N-(3,4-di­meth­oxy­benzyl­idene)morpholin-4-amine
Source: Acta Crystallogr Sect E Struct Rep Online. 2014 Aug 1;70(Pt 9):o935. doi: 10.1107/S160053681401678X (PMC4186114; doi:10.1107/S160053681401678X)
Supplement: Supplementary file 2 [file e-70-0o935-Isup2.hkl]

#
# h,k,l, Fc-squared, Fo-squared, sigma(Fo-squared), status flag
#
data_I
_shelx_title ' MMS-13'
_shelx_refln_list_code          4
_shelx_F_calc_maximum       90.11
_exptl_crystal_F_000       268.00
_reflns_d_resolution_high  0.7473

loop_
 _space_group_symop_operation_xyz
 'x, y, z'
 '-x, y+1/2, -z'

_cell_length_a     9.1644
_cell_length_b     6.0277
_cell_length_c    13.1327
_cell_angle_alpha  90.000
_cell_angle_beta  109.989
_cell_angle_gamma  90.000

_shelx_F_squared_multiplier     1.000

loop_
 _refln_index_h
 _refln_index_k
 _refln_index_l
 _refln_F_squared_calc
 _refln_F_squared_meas
 _refln_F_squared_sigma
 _refln_observed_status
   0  -8   0          0.42         -0.01         1.37 o
   1  -8   0          0.38          1.41         0.90 o
   1  -7   0          0.77          0.30         0.84 o
   2  -7   0          0.21         -0.06         0.74 o
   3  -7   0          0.07          0.58         0.80 o
   4  -7   0          0.09         -0.25         0.84 o
   5  -7   0          0.58          0.71         0.88 o
   0  -6   0         45.29         50.29         1.36 o
   1  -6   0         18.65         18.05         0.83 o
   2  -6   0          0.58          0.35         0.78 o
   3  -6   0          0.09          1.57         0.84 o
   4  -6   0         16.51         17.24         0.86 o
   5  -6   0          6.03          6.23         0.64 o
   6  -6   0          0.54          2.23         0.83 o
   7  -6   0          0.06          0.95         0.80 o
   1  -5   0         15.41         15.23         1.25 o
   2  -5   0         12.95         12.99         0.84 o
   3  -5   0          0.85          1.01         0.89 o
   4  -5   0          8.54          7.58         1.14 o
   5  -5   0          8.10          7.98         1.03 o
   6  -5   0          0.93          1.11         0.72 o
   7  -5   0          1.69          1.49         0.73 o
   8  -5   0          2.91          4.14         0.80 o
   9  -5   0          0.25          3.21         1.80 o
   0  -4   0         16.02         13.16         1.80 o
   1  -4   0         24.89         25.39         1.33 o
   2  -4   0        116.10        123.23         4.90 o
   3  -4   0          1.27          2.40         1.09 o
   4  -4   0          6.43          5.90         1.25 o
   5  -4   0          6.25          6.16         1.29 o
   6  -4   0         53.54         52.80         0.94 o
   7  -4   0          2.88          3.87         0.82 o
   8  -4   0          0.64          0.50         0.84 o
   9  -4   0          0.28          1.13         0.76 o
  10  -4   0          1.29          2.12         1.88 o
   1  -3   0         68.27         77.50         1.71 o
   2  -3   0        157.39        155.02         1.80 o
   3  -3   0         43.79         47.01         1.36 o
   4  -3   0         12.21         12.31         1.02 o
   5  -3   0          1.69          1.54         0.95 o
   6  -3   0        222.48        213.59         3.62 o
   7  -3   0         22.21         22.64         0.91 o
   8  -3   0          0.13          0.56         0.91 o
   9  -3   0          7.32          8.66         0.93 o
  10  -3   0          6.88          7.93         0.99 o
   0  -2   0        275.14        272.47         3.84 o
   1  -2   0        112.49        106.35         2.03 o
   2  -2   0        322.08        312.63         7.48 o
   3  -2   0          8.55          6.76         1.37 o
   4  -2   0         53.71         47.39         1.02 o
   5  -2   0        127.47        125.48         1.66 o
   6  -2   0        225.07        219.97         3.80 o
   7  -2   0         87.10         80.95         1.00 o
   8  -2   0          9.66          8.41         0.78 o
   9  -2   0          2.51          2.58         0.81 o
  10  -2   0         10.30         12.52         0.87 o
  11  -2   0          1.09          2.24         1.01 o
   1  -1   0        743.03        746.88         6.11 o
   2  -1   0        554.76        545.61         9.36 o
   3  -1   0         35.43         39.98         1.25 o
   4  -1   0        147.24        142.94         2.82 o
   5  -1   0          8.60          8.80         0.76 o
   6  -1   0         81.47         78.48         1.03 o
   7  -1   0         18.41         17.04         0.99 o
   8  -1   0         35.93         35.98         2.09 o
   9  -1   0          0.22          1.33         0.86 o
  10  -1   0          4.12          5.01         0.99 o
  11  -1   0          1.58          2.53         1.02 o
   2   0   0        371.50        350.54         2.97 o
   3   0   0        265.60        272.89         2.57 o
   4   0   0       2006.25       2094.99        20.43 o
   5   0   0          3.58          3.06         0.88 o
   6   0   0          5.99          8.44         0.92 o
   7   0   0         36.49         36.64         1.06 o
   8   0   0          8.37          6.32         0.90 o
   9   0   0          0.02         -0.33         0.91 o
  10   0   0          0.41          0.59         1.03 o
  11   0   0          0.17         -0.37         1.07 o
   1   1   0        737.25        755.03        13.28 o
   2   1   0        554.44        541.97         4.70 o
   3   1   0         35.48         41.63         1.35 o
   4   1   0        147.21        145.32         1.60 o
   5   1   0          8.62          9.05         1.04 o
   6   1   0         81.25         80.82         1.48 o
   7   1   0         18.55         17.63         1.12 o
   8   1   0         35.91         34.72         1.24 o
   9   1   0          0.22          0.75         1.03 o
  10   1   0          4.09          5.76         1.16 o
  11   1   0          1.59          2.21         1.23 o
   0   2   0        275.80        277.56         3.76 o
   1   2   0        112.93        112.75         2.01 o
   2   2   0        321.18        313.61         4.78 o
   3   2   0          8.53          7.13         1.65 o
   4   2   0         53.89         50.77         1.80 o
   1   3   0         68.64         75.79         1.55 o
   2   3   0        157.39        159.85         3.17 o
   3   3   0         43.83         49.90         1.80 o
   4   3   0         12.13         11.36         1.10 o
   0   4   0         16.01         15.59         1.65 o
   1   4   0         24.85         26.31         1.96 o
   2   4   0        116.23        131.56         5.60 o
   3   4   0          1.29          1.18         1.49 o
   4   4   0          6.43          7.52         1.49 o
   1   5   0         15.43         16.84         1.57 o
   2   5   0         12.96         14.96         1.57 o
  -1  -8   1          0.65          0.39         0.92 o
   0  -8   1          0.09          0.14         0.87 o
  -5  -7   1          0.02          0.53         0.85 o
  -4  -7   1          1.20          2.17         0.76 o
  -3  -7   1          0.42          0.75         0.63 o
  -2  -7   1          0.32          0.72         0.76 o
  -1  -7   1          4.88          3.97         0.84 o
   0  -7   1          2.62          2.49         0.73 o
   1  -7   1          0.66          0.76         0.83 o
   2  -7   1          0.36          0.19         0.76 o
   3  -7   1          0.69          2.57         0.79 o
   4  -7   1          0.76          0.90         0.82 o
   5  -7   1          0.43          0.94         0.74 o
  -7  -6   1          0.16          0.36         0.63 o
  -6  -6   1          0.45          1.05         0.74 o
  -5  -6   1          0.57          1.01         2.27 o
  -4  -6   1          8.52          8.79         0.80 o
  -3  -6   1          0.77          2.02         0.79 o
  -2  -6   1          0.53          1.17         0.97 o
  -1  -6   1          1.24          1.03         0.92 o
   0  -6   1         36.45         37.32         0.88 o
   1  -6   1          1.39          2.07         0.79 o
   2  -6   1          0.88          1.31         0.77 o
   3  -6   1          3.07          3.26         0.69 o
   4  -6   1          2.07          1.48         0.69 o
   5  -6   1          1.06          0.88         1.00 o
   6  -6   1          0.12          0.05         0.65 o
   7  -6   1          3.17          3.13         1.00 o
  -9  -5   1          0.86          1.85         0.84 o
  -8  -5   1          2.67          2.89         0.86 o
  -7  -5   1          6.72          6.29         0.67 o
  -6  -5   1          0.90          0.62         0.77 o
  -5  -5   1         14.81         14.40         0.91 o
  -4  -5   1          7.80          7.65         1.17 o
  -3  -5   1          5.75          4.93         0.99 o
  -2  -5   1          4.43          4.13         0.98 o
  -1  -5   1         36.08         36.38         1.09 o
   0  -5   1         22.30         22.45         0.91 o
   1  -5   1          3.18          4.77         1.18 o
   2  -5   1          1.07          2.55         0.94 o
   3  -5   1          7.00          7.04         0.82 o
   4  -5   1          0.70          0.14         0.85 o
   5  -5   1          7.73          7.55         0.85 o
   6  -5   1          5.55          5.43         0.67 o
   7  -5   1          0.41          1.30         0.80 o
   8  -5   1          0.04          0.25         0.85 o
 -10  -4   1          0.34         -0.47         0.90 o
  -9  -4   1          0.54          2.29         0.90 o
  -8  -4   1          4.52          4.98         0.66 o
  -7  -4   1         65.39         63.18         1.27 o
  -6  -4   1          2.91          1.53         0.88 o
  -5  -4   1          6.25          6.50         0.95 o
  -4  -4   1         13.43         13.49         1.28 o
  -3  -4   1         50.93         50.28         1.26 o
  -2  -4   1         11.58         10.08         1.03 o
  -1  -4   1         14.27         14.38         1.02 o
   0  -4   1         40.71         37.31         1.08 o
   1  -4   1         35.85         34.03         1.38 o
   2  -4   1         33.99         31.68         1.01 o
   3  -4   1          2.07          3.70         0.81 o
   4  -4   1         10.74          9.83         0.90 o
   5  -4   1          8.59          8.64         0.85 o
   6  -4   1         43.03         39.17         1.01 o
   7  -4   1          2.90          3.12         0.78 o
   8  -4   1          1.92          3.45         0.90 o
   9  -4   1          0.26          0.59         0.78 o
 -10  -3   1          1.85          2.81         0.76 o
  -9  -3   1          2.37          2.99         0.70 o
  -8  -3   1          1.63          2.55         0.72 o
  -7  -3   1         20.49         20.14         1.04 o
  -6  -3   1         35.90         35.29         1.02 o
  -5  -3   1         17.47         16.57         0.82 o
  -4  -3   1          3.22          3.59         0.79 o
  -3  -3   1        101.39        100.86         1.52 o
  -2  -3   1         23.86         28.30         1.21 o
  -1  -3   1         37.68         35.13         1.15 o
   0  -3   1          6.42          6.73         1.22 o
   1  -3   1        335.41        339.23         6.74 o
   2  -3   1        701.84        716.54         8.62 o
   3  -3   1         30.95         30.85         1.13 o
   4  -3   1          4.10          4.55         0.82 o
   5  -3   1         73.15         71.00         1.50 o
   6  -3   1        341.36        333.14         4.04 o
   7  -3   1         12.79         11.90         0.99 o
   8  -3   1          3.68          4.55         0.63 o
   9  -3   1          0.40          0.49         0.79 o
  10  -3   1          6.69          7.70         1.04 o
 -11  -2   1          4.61          4.49         0.83 o
 -10  -2   1          0.43          1.30         0.95 o
  -9  -2   1          7.86          8.49         0.90 o
  -8  -2   1          6.41          6.87         0.75 o
  -7  -2   1         39.42         38.21         1.59 o
  -6  -2   1        206.83        190.78         4.06 o
  -5  -2   1          3.79          4.04         0.80 o
  -4  -2   1         19.57         18.76         1.02 o
  -3  -2   1         74.37         75.95         2.47 o
  -2  -2   1        456.09        459.49         7.95 o
  -1  -2   1         50.57         53.22         1.56 o
   0  -2   1        303.63        304.81         4.15 o
   1  -2   1        142.85        135.97         1.91 o
   2  -2   1        169.71        185.56         2.19 o
   3  -2   1        105.46        106.18         1.26 o
   4  -2   1         81.26         77.52         1.24 o
   5  -2   1         23.25         23.66         0.89 o
   6  -2   1         40.15         37.96         0.90 o
   7  -2   1         20.78         18.20         0.90 o
   8  -2   1         11.25         13.75         1.14 o
   9  -2   1          2.21          2.11         0.74 o
  10  -2   1          3.55          4.23         0.98 o
 -11  -1   1          0.34          1.36         0.98 o
 -10  -1   1          3.64          3.16         0.95 o
  -9  -1   1         37.25         35.20         0.91 o
  -8  -1   1          6.38          5.64         0.90 o
  -7  -1   1          7.57          7.78         0.77 o
  -6  -1   1         24.08         22.86         0.98 o
  -5  -1   1         52.73         51.54         1.08 o
  -4  -1   1         18.10         17.68         1.05 o
  -3  -1   1        369.13        367.18         7.53 o
  -2  -1   1        485.30        470.29         6.11 o
  -1  -1   1        255.07        227.73         2.55 o
   0  -1   1       3066.81       2986.74        96.63 o
   1  -1   1        278.30        257.41         2.53 o
   2  -1   1        347.66        345.46         2.50 o
   3  -1   1         90.20         91.15         1.31 o
   4  -1   1        508.59        532.36         5.26 o
   5  -1   1         50.73         47.02         1.22 o
   6  -1   1          7.79          6.29         0.90 o
   7  -1   1         21.81         20.63         0.95 o
   8  -1   1         38.78         34.46         0.98 o
   9  -1   1          7.74          7.78         0.89 o
  10  -1   1          4.43          5.36         0.95 o
  11  -1   1          1.08          1.86         1.02 o
 -11   0   1          1.08          3.04         1.07 o
 -10   0   1          2.39          2.71         0.96 o
  -9   0   1         17.47         14.28         0.95 o
  -8   0   1         11.07         11.21         0.85 o
  -7   0   1         12.72         15.15         0.97 o
  -6   0   1         27.44         29.69         1.09 o
  -5   0   1        133.54        148.38         1.69 o
  -4   0   1        122.72        125.34         1.71 o
  -3   0   1        277.58        265.44         2.80 o
  -2   0   1        108.07        109.72         1.82 o
   1   0   1       1843.46       1828.56        15.16 o
   2   0   1        423.65        417.04         7.87 o
   3   0   1        136.88        129.31         2.47 o
   4   0   1        233.32        250.03         2.01 o
   5   0   1        193.93        208.10         1.66 o
   6   0   1          0.07          0.88         0.84 o
   7   0   1          4.28          3.98         0.90 o
   8   0   1        124.77        110.98         1.35 o
   9   0   1          6.93          6.80         0.90 o
  10   0   1          1.75          2.75         1.07 o
  11   0   1          1.78          2.96         1.05 o
 -11   1   1          0.34          0.57         1.23 o
 -10   1   1          3.65          3.92         1.11 o
  -9   1   1         37.22         36.07         1.23 o
  -8   1   1          6.33          5.53         1.03 o
  -7   1   1          7.55          7.53         1.09 o
  -6   1   1         24.25         24.47         0.96 o
  -5   1   1         52.60         51.15         1.00 o
  -4   1   1         18.22         15.90         1.08 o
  -3   1   1        368.72        372.44         8.40 o
  -2   1   1        490.48        467.31         4.62 o
  -1   1   1        260.05        232.28         3.39 o
   0   1   1       3068.22       2971.31         9.58 o
   1   1   1        273.95        269.49         5.88 o
   2   1   1        347.67        368.20         6.11 o
   3   1   1         89.91         92.45         2.90 o
   4   1   1        508.41        551.14         7.87 o
   5   1   1         50.82         47.75         1.28 o
   6   1   1          7.76          6.69         1.13 o
   7   1   1         21.97         21.07         1.03 o
   8   1   1         38.95         33.78         1.10 o
   9   1   1          7.73          7.83         1.16 o
  10   1   1          4.42          4.93         1.15 o
  11   1   1          1.08          0.83         1.24 o
  -6   2   1        206.65        201.57         2.51 o
  -5   2   1          3.85          2.82         1.57 o
  -4   2   1         19.65         18.49         1.25 o
  -3   2   1         74.28         75.60         2.04 o
  -2   2   1        455.94        480.15         3.68 o
  -1   2   1         50.02         54.21         2.43 o
   0   2   1        303.41        300.83         3.92 o
   1   2   1        142.04        139.37         3.21 o
   2   2   1        169.58        185.28         4.15 o
   3   2   1        105.50        104.04         4.07 o
   4   2   1         81.20         76.70         4.15 o
   5   2   1         23.33         21.73         2.44 o
   6   2   1         40.14         37.39         2.52 o
   7   2   1         20.82         17.86         2.11 o
   8   2   1         11.23         12.63         2.46 o
  -6   3   1         35.92         38.62         1.25 o
  -5   3   1         17.45         17.08         1.65 o
  -4   3   1          3.19          3.68         1.18 o
  -3   3   1        101.44        107.48         2.12 o
  -2   3   1         23.91         27.65         1.80 o
  -1   3   1         37.85         39.25         1.88 o
   0   3   1          6.35          5.33         1.72 o
   1   3   1        335.23        343.29         3.76 o
   2   3   1        701.47        720.35         5.56 o
   3   3   1         30.93         29.85         2.27 o
  -6   4   1          2.92          4.00         1.41 o
  -5   4   1          6.39          6.19         1.57 o
  -4   4   1         13.42         12.77         1.10 o
  -3   4   1         50.89         51.86         1.88 o
  -2   4   1         11.58         13.16         1.65 o
  -1   4   1         14.32         15.12         1.65 o
   0   4   1         40.67         36.12         1.80 o
   1   4   1         35.83         35.33         1.88 o
   2   4   1         34.03         33.92         1.88 o
   3   4   1          2.10          2.74         1.96 o
  -5   5   1         14.81         14.18         1.41 o
  -4   5   1          7.73          8.93         1.57 o
  -3   5   1          5.78          8.23         1.57 o
  -2   5   1          4.41          5.41         1.02 o
  -1   5   1         36.10         39.64         1.72 o
   0   5   1         22.26         21.86         1.65 o
   1   5   1          3.19          3.60         1.96 o
   2   5   1          1.12          1.72         1.49 o
  -3   6   1          0.75          1.88         1.49 o
  -2   6   1          0.50          1.96         1.41 o
  -1   6   1          1.24          2.59         1.49 o
   0   6   1         36.48         39.25         1.33 o
  -1  -8   2          0.41          3.13         1.80 o
   0  -8   2          0.25          0.00         1.80 o
  -6  -7   2          0.38          2.43         1.80 o
  -5  -7   2          1.63          0.69         1.61 o
  -4  -7   2          0.18          0.85         0.85 o
  -3  -7   2          0.10          1.49         0.86 o
  -2  -7   2          0.50          0.51         0.81 o
  -1  -7   2          7.32          7.49         0.99 o
   0  -7   2          4.09          4.09         0.96 o
   1  -7   2          0.51          1.45         1.17 o
   2  -7   2          0.39          0.48         0.76 o
   3  -7   2          3.40          4.00         0.91 o
   4  -7   2          0.67          0.78         0.77 o
   5  -7   2          0.08          0.88         1.04 o
  -8  -6   2          1.89          2.72         0.78 o
  -7  -6   2          1.12          1.90         0.93 o
  -6  -6   2          0.05          0.91         0.99 o
  -5  -6   2          0.91          1.60         1.13 o
  -4  -6   2          0.83          0.98         0.76 o
  -3  -6   2          1.30          0.85         0.78 o
  -2  -6   2          1.09          1.19         0.96 o
  -1  -6   2          3.61          5.32         0.95 o
   0  -6   2          6.62          5.18         0.93 o
   1  -6   2          0.52          0.39         0.75 o
   2  -6   2          0.48          0.53         0.90 o
   3  -6   2          3.12          4.34         0.82 o
   4  -6   2          1.59          2.42         0.91 o
   5  -6   2          1.49          1.08         0.96 o
   6  -6   2          0.34          1.42         0.90 o
   7  -6   2          2.38          3.97         0.77 o
  -9  -5   2          0.79          2.88         0.91 o
  -8  -5   2          0.66          1.29         0.75 o
  -7  -5   2         12.12         10.94         0.96 o
  -6  -5   2          6.98          7.16         1.30 o
  -5  -5   2          5.77          8.03         0.83 o
  -4  -5   2          4.16          3.42         0.78 o
  -3  -5   2          6.11          5.26         0.83 o
  -2  -5   2         26.60         23.26         1.16 o
  -1  -5   2          2.28          3.12         0.95 o
   0  -5   2         49.71         51.40         1.08 o
   1  -5   2          7.58          7.44         1.20 o
   2  -5   2          1.41          0.90         0.92 o
   3  -5   2          8.22          7.60         0.93 o
   4  -5   2         13.29         12.80         0.99 o
   5  -5   2          5.72          3.64         1.29 o
   6  -5   2          1.00          1.02         1.96 o
   7  -5   2          2.99          4.32         0.91 o
   8  -5   2          2.05          1.23         1.01 o
 -10  -4   2          1.36          2.06         0.81 o
  -9  -4   2          3.10          5.12         0.78 o
  -8  -4   2          0.40          0.27         0.82 o
  -7  -4   2         25.49         25.13         0.89 o
  -6  -4   2         22.88         21.60         0.87 o
  -5  -4   2          0.78          0.85         0.76 o
  -4  -4   2         23.14         20.46         0.88 o
  -3  -4   2        113.93        107.42         1.93 o
  -2  -4   2          4.17          4.38         0.96 o
  -1  -4   2         25.99         26.58         1.07 o
   0  -4   2         40.26         40.86         1.10 o
   1  -4   2         10.14         10.82         0.78 o
   2  -4   2         20.33         19.99         0.89 o
   3  -4   2          8.85          8.29         0.82 o
   4  -4   2         19.08         19.46         0.96 o
   5  -4   2         42.81         40.08         0.89 o
   6  -4   2         23.51         20.06         2.00 o
   7  -4   2          0.99          0.31         0.90 o
   8  -4   2          3.41          4.80         0.95 o
   9  -4   2          1.13          2.82         0.88 o
 -11  -3   2          2.86          2.92         1.05 o
 -10  -3   2          0.46          1.47         0.74 o
  -9  -3   2          2.26          2.26         0.79 o
  -8  -3   2          0.71          1.23         0.87 o
  -7  -3   2         66.73         69.63         1.76 o
  -6  -3   2          2.40          1.41         0.90 o
  -5  -3   2          1.21          1.76         0.78 o
  -4  -3   2          3.56          2.68         0.88 o
  -3  -3   2        287.76        315.64         1.75 o
  -2  -3   2        205.58        212.59         1.76 o
  -1  -3   2          1.98          2.96         0.98 o
   0  -3   2         15.51         15.59         1.14 o
   1  -3   2        116.86        119.33         2.23 o
   2  -3   2         30.28         38.26         0.98 o
   3  -3   2          7.54          9.66         1.00 o
   4  -3   2         14.05         13.45         0.85 o
   5  -3   2        126.41        123.19         1.55 o
   6  -3   2        111.91        115.23         1.35 o
   7  -3   2         10.60         11.21         0.89 o
   8  -3   2          0.01          0.05         0.73 o
   9  -3   2          3.09          3.05         0.70 o
  10  -3   2          2.34          3.26         1.04 o
 -11  -2   2          6.06          7.33         1.00 o
 -10  -2   2          2.48          3.51         0.75 o
  -9  -2   2         19.04         19.88         0.81 o
  -8  -2   2         72.25         73.85         1.46 o
  -7  -2   2        232.42        222.66         4.89 o
  -6  -2   2         14.03         14.93         0.94 o
  -5  -2   2          5.34          5.66         0.73 o
  -4  -2   2         66.72         72.09         1.16 o
  -3  -2   2        358.46        347.32         7.40 o
  -2  -2   2         44.46         42.90         1.21 o
  -1  -2   2        151.94        151.15         2.98 o
   0  -2   2        258.57        255.74         3.50 o
   1  -2   2        124.44        131.18         1.51 o
   2  -2   2        311.81        334.60         1.96 o
   3  -2   2          4.60          4.95         0.87 o
   4  -2   2        124.48        126.49         1.26 o
   5  -2   2        127.22        126.55         2.78 o
   6  -2   2        137.79        133.56         2.57 o
   7  -2   2          5.37          5.51         0.84 o
   8  -2   2          3.66          4.89         0.89 o
   9  -2   2          4.90          6.29         0.82 o
  10  -2   2          6.32          6.89         0.96 o
 -11  -1   2          1.77          2.66         1.01 o
 -10  -1   2          8.13          8.07         1.05 o
  -9  -1   2         28.36         23.71         0.99 o
  -8  -1   2          4.05          3.52         0.87 o
  -7  -1   2        115.40        111.33         2.55 o
  -6  -1   2         31.73         32.18         0.93 o
  -5  -1   2        567.88        551.56        10.85 o
  -4  -1   2         73.76         75.55         1.16 o
  -3  -1   2         64.34         66.13         1.28 o
  -2  -1   2        649.80        601.94         9.80 o
  -1  -1   2       8119.24      27165.99     21402.17 o
   0  -1   2         46.42         44.22         1.86 o
   1  -1   2        347.38        352.49         4.43 o
   2  -1   2        426.61        426.80         4.00 o
   3  -1   2        184.56        176.25         1.65 o
   4  -1   2         34.33         37.27         1.51 o
   5  -1   2          9.29          7.75         0.89 o
   6  -1   2         36.23         34.76         0.99 o
   7  -1   2          8.82          8.21         0.89 o
   8  -1   2         12.65         11.63         0.89 o
   9  -1   2          2.96          3.16         0.90 o
  10  -1   2          2.64          2.69         0.95 o
 -11   0   2          2.37          2.47         1.07 o
 -10   0   2          0.01          1.56         0.93 o
  -9   0   2         46.33         45.44         1.11 o
  -8   0   2          0.01          0.77         0.88 o
  -7   0   2          1.90          2.78         0.90 o
  -6   0   2         29.18         26.96         0.85 o
  -5   0   2          1.22          0.86         0.70 o
  -4   0   2          1.40          0.31         0.78 o
  -3   0   2        264.20        251.73         2.10 o
  -2   0   2        829.67        719.69        12.64 o
  -1   0   2         87.81        105.67         2.30 o
   0   0   2        302.01        309.87         3.52 o
   1   0   2        254.67        253.14         2.99 o
   2   0   2         39.51         47.62         1.76 o
   3   0   2        353.60        404.49         2.83 o
   4   0   2         16.88         23.36         1.01 o
   5   0   2          0.37          1.26         0.86 o
   6   0   2          2.96          3.71         0.84 o
   7   0   2          1.48          2.02         0.92 o
   8   0   2         13.25         11.79         0.90 o
   9   0   2          4.64          4.44         0.93 o
  10   0   2          1.63          1.85         1.09 o
 -11   1   2          1.77          2.59         1.22 o
 -10   1   2          8.14          7.23         1.16 o
  -9   1   2         28.29         25.62         1.35 o
  -8   1   2          4.01          3.89         1.00 o
  -7   1   2        115.27        113.33         1.29 o
  -6   1   2         31.86         32.55         1.02 o
  -5   1   2        568.13        560.29         7.28 o
  -4   1   2         73.90         75.90         1.18 o
  -3   1   2         64.28         64.65         1.31 o
  -2   1   2        649.03        598.15         4.67 o
  -1   1   2       8115.53       7405.61       126.67 o
   0   1   2         41.98         43.88         1.86 o
   1   1   2        347.34        349.54         5.56 o
   2   1   2        426.73        421.72         9.21 o
   3   1   2        184.99        187.19         3.09 o
   4   1   2         34.38         37.29         1.52 o
   5   1   2          9.21          7.40         1.01 o
   6   1   2         36.33         36.23         1.20 o
   7   1   2          8.98          8.00         1.01 o
   8   1   2         12.69         12.64         1.09 o
   9   1   2          2.98          3.08         1.03 o
  10   1   2          2.65          3.29         1.22 o
  -7   2   2        232.45        237.61         2.51 o
  -6   2   2         13.99         14.73         1.65 o
  -5   2   2          5.36          5.25         1.65 o
  -4   2   2         66.54         70.04         1.57 o
  -3   2   2        358.67        362.96         3.21 o
  -2   2   2         44.25         42.07         1.96 o
  -1   2   2        152.44        151.43         2.90 o
   0   2   2        258.35        256.80         3.60 o
   1   2   2        124.59        132.32         3.06 o
   2   2   2        311.42        336.87         4.62 o
   3   2   2          4.50          3.60         2.35 o
   4   2   2        124.46        125.97         3.45 o
   5   2   2        127.16        128.24         3.68 o
   6   2   2        137.79        135.05         2.63 o
   7   2   2          5.34          5.36         1.58 o
   8   2   2          3.67          3.84         1.74 o
   9   2   2          4.88          6.12         2.04 o
  -8   3   2          0.68         -0.31         1.10 o
  -7   3   2         66.68         70.04         1.49 o
  -6   3   2          2.49          3.21         1.02 o
  -5   3   2          1.19          2.59         1.10 o
  -4   3   2          3.57          3.37         1.10 o
  -3   3   2        287.72        313.37         2.59 o
  -2   3   2        205.30        209.95         2.27 o
  -1   3   2          1.91          2.90         1.72 o
   0   3   2         15.58         15.98         1.80 o
   1   3   2        116.89        116.89         2.51 o
   2   3   2         30.34         36.19         2.04 o
   3   3   2          7.56          8.38         2.12 o
   4   3   2         13.95         13.08         2.66 o
   5   3   2        126.46        118.61         5.56 o
  -7   4   2         25.45         27.73         1.65 o
  -6   4   2         22.94         23.82         1.57 o
  -5   4   2          0.80          1.41         1.02 o
  -4   4   2         23.18         23.03         1.18 o
  -3   4   2        113.85        112.73         2.12 o
  -2   4   2          4.18          6.89         1.65 o
  -1   4   2         26.00         26.48         1.72 o
   0   4   2         40.11         43.01         1.88 o
   1   4   2         10.16         10.65         1.65 o
   2   4   2         20.36         20.60         1.72 o
   3   4   2          8.87          7.76         2.04 o
   4   4   2         19.10         17.55         2.51 o
  -7   5   2         12.17         12.93         1.10 o
  -6   5   2          6.98          8.23         1.49 o
  -5   5   2          5.77          6.58         1.41 o
  -4   5   2          4.16          3.60         1.49 o
  -3   5   2          6.11          6.11         1.57 o
  -2   5   2         26.59         23.19         1.65 o
  -1   5   2          2.28          2.82         1.57 o
   0   5   2         49.71         49.28         1.80 o
   1   5   2          7.62          7.21         1.57 o
   2   5   2          1.50          2.59         1.57 o
   3   5   2          8.18          8.07         1.88 o
  -5   6   2          0.91          0.71         1.49 o
  -4   6   2          0.81          1.41         1.57 o
  -3   6   2          1.30          1.96         1.49 o
  -2   6   2          1.09          1.02         1.02 o
  -1   6   2          3.61          6.27         1.49 o
   0   6   2          6.62          6.42         1.57 o
   1   6   2          0.54          0.39         1.49 o
   2   6   2          0.54          1.18         1.80 o
  -2   7   2          0.50          1.25         1.57 o
  -1   7   2          7.31          7.44         1.57 o
  -6  -7   3          0.24         -0.41         1.27 o
  -5  -7   3          0.12          0.43         0.79 o
  -4  -7   3          0.31          0.34         0.73 o
  -3  -7   3          0.47          1.09         0.83 o
  -2  -7   3          2.30          2.65         0.75 o
  -1  -7   3          0.58          0.93         0.84 o
   0  -7   3          0.45          0.26         0.72 o
   1  -7   3          0.90          1.65         0.82 o
   2  -7   3          0.91          1.93         0.82 o
   3  -7   3          0.60          1.43         0.83 o
   4  -7   3          0.58          0.68         0.90 o
  -8  -6   3          0.81          1.30         0.90 o
  -7  -6   3          0.49          1.29         0.95 o
  -6  -6   3          0.31          0.97         0.97 o
  -5  -6   3          4.12          4.60         0.75 o
  -4  -6   3          0.33          0.39         0.78 o
  -3  -6   3          2.19          2.60         0.84 o
  -2  -6   3          6.35          5.91         1.03 o
  -1  -6   3         17.73         18.27         0.86 o
   0  -6   3          5.35          5.08         0.78 o
   1  -6   3          0.23          0.77         0.76 o
   2  -6   3          0.39          0.99         0.88 o
   3  -6   3          7.01          6.76         0.90 o
   4  -6   3          7.96          9.02         0.79 o
   5  -6   3          0.16          0.31         1.11 o
   6  -6   3          0.58          1.65         1.00 o
  -9  -5   3          2.17          4.22         1.01 o
  -8  -5   3          4.27          4.43         0.97 o
  -7  -5   3          1.80          2.56         0.90 o
  -6  -5   3         12.30         10.70         0.93 o
  -5  -5   3         16.45         13.01         0.89 o
  -4  -5   3          3.09          3.85         0.85 o
  -3  -5   3         20.64         20.32         0.80 o
  -2  -5   3         27.69         25.27         0.80 o
  -1  -5   3         78.75         78.64         1.04 o
   0  -5   3          5.68          4.69         0.99 o
   1  -5   3          2.37          3.05         0.90 o
   2  -5   3          1.07          1.45         0.91 o
   3  -5   3          1.60          1.95         0.81 o
   4  -5   3          1.75          1.24         0.85 o
   5  -5   3          3.69          4.91         0.97 o
   6  -5   3          2.33          2.12         0.90 o
   7  -5   3          0.69          1.93         0.95 o
   8  -5   3          2.41          2.38         0.92 o
 -10  -4   3          0.16          1.13         0.76 o
  -9  -4   3          9.01         10.03         1.00 o
  -8  -4   3          6.78          6.60         0.83 o
  -7  -4   3          5.53          4.26         0.88 o
  -6  -4   3          1.06          0.68         0.75 o
  -5  -4   3         16.60         15.33         0.84 o
  -4  -4   3         10.48         10.28         0.81 o
  -3  -4   3         14.36         14.80         0.89 o
  -2  -4   3         53.42         56.84         1.00 o
  -1  -4   3         18.16         17.31         0.86 o
   0  -4   3          2.85          2.60         0.80 o
   1  -4   3         43.55         50.22         1.15 o
   2  -4   3         11.60         12.62         0.75 o
   3  -4   3          5.28          5.61         0.81 o
   4  -4   3          4.16          4.72         0.96 o
   5  -4   3         83.87         89.44         1.79 o
   6  -4   3          6.42          4.88         0.94 o
   7  -4   3          1.17          0.67         1.69 o
   8  -4   3          0.67          1.90         0.85 o
   9  -4   3          1.63          2.14         0.85 o
 -11  -3   3          0.00          0.36         0.88 o
 -10  -3   3          0.71          1.76         0.75 o
  -9  -3   3          0.45          1.01         0.80 o
  -8  -3   3         19.12         19.27         0.98 o
  -7  -3   3         27.85         27.76         1.06 o
  -6  -3   3         19.91         20.71         0.97 o
  -5  -3   3         14.53         16.80         0.92 o
  -4  -3   3          1.87          2.43         0.90 o
  -3  -3   3         96.33        104.09         1.54 o
  -2  -3   3         38.93         35.23         0.97 o
  -1  -3   3          7.37          8.10         0.67 o
   0  -3   3         27.45         25.68         0.90 o
   1  -3   3        117.97        129.13         1.15 o
   2  -3   3          0.56          1.18         0.73 o
   3  -3   3         24.60         22.63         1.04 o
   4  -3   3         38.83         38.50         0.93 o
   5  -3   3        120.97        121.12         2.01 o
   6  -3   3         33.18         32.73         1.03 o
   7  -3   3          2.33          2.97         0.73 o
   8  -3   3          1.00          2.87         0.90 o
   9  -3   3         15.80         18.91         1.02 o
 -11  -2   3          2.63          2.75         0.99 o
 -10  -2   3          4.00          4.49         0.83 o
  -9  -2   3         19.04         21.00         1.16 o
  -8  -2   3          3.89          4.48         0.87 o
  -7  -2   3        156.74        153.90         2.11 o
  -6  -2   3         60.44         65.23         1.00 o
  -5  -2   3         83.70         80.52         1.14 o
  -4  -2   3         84.87         90.64         1.10 o
  -3  -2   3        403.27        415.71         9.34 o
  -2  -2   3        199.20        197.54         3.13 o
  -1  -2   3        606.69        576.09        14.15 o
   0  -2   3        519.57        522.07         2.71 o
   1  -2   3        302.70        335.57         2.25 o
   2  -2   3        116.92        116.27         1.57 o
   3  -2   3         39.18         43.25         1.06 o
   4  -2   3         24.35         24.84         1.01 o
   5  -2   3        149.98        146.12         1.40 o
   6  -2   3          8.86          7.71         1.10 o
   7  -2   3          5.76          5.06         0.83 o
   8  -2   3         11.11         12.08         0.83 o
   9  -2   3          2.39          2.96         1.07 o
  10  -2   3          2.63          3.74         1.02 o
 -11  -1   3          4.02          5.42         0.98 o
 -10  -1   3          3.64          3.26         0.76 o
  -9  -1   3          4.74          4.99         0.79 o
  -8  -1   3         35.31         36.99         1.89 o
  -7  -1   3        269.93        257.98         6.05 o
  -6  -1   3          9.40          9.88         0.77 o
  -5  -1   3        117.04        114.32         1.13 o
  -4  -1   3          3.74          2.82         0.92 o
  -3  -1   3        659.04        633.18         7.37 o
  -2  -1   3        171.79        163.68         2.89 o
  -1  -1   3       5499.14       5128.48       141.09 o
   0  -1   3        638.68        633.23         8.33 o
   1  -1   3         15.85         17.78         1.43 o
   2  -1   3        178.66        174.01         1.97 o
   3  -1   3        328.33        369.45         2.52 o
   4  -1   3        121.99        121.44         1.32 o
   5  -1   3          2.38          1.36         0.89 o
   6  -1   3         41.07         39.80         1.57 o
   7  -1   3         24.01         21.23         0.92 o
   8  -1   3          3.39          3.88         0.87 o
   9  -1   3          3.38          3.26         0.95 o
  10  -1   3          0.06          0.75         0.98 o
 -12   0   3          1.72          1.83         1.15 o
 -11   0   3          1.89          2.64         1.08 o
 -10   0   3          0.18          1.45         0.83 o
  -9   0   3          1.89          2.35         0.89 o
  -8   0   3          0.67          0.92         0.76 o
  -7   0   3         74.24         78.17         1.00 o
  -6   0   3         14.47         16.13         0.76 o
  -5   0   3          5.93          5.72         0.73 o
  -4   0   3         64.15         64.92         1.36 o
  -3   0   3        909.19        854.55         5.80 o
  -2   0   3        522.24        490.07         5.30 o
  -1   0   3       7611.40       7282.29        88.54 o
   0   0   3        306.09        302.17         7.13 o
   1   0   3        488.97        477.11        11.05 o
   2   0   3         36.44         43.86         1.39 o
   3   0   3       2070.78       2171.26         5.48 o
   4   0   3          0.14          1.28         0.86 o
   5   0   3          9.12         10.14         0.90 o
   6   0   3          1.36          0.74         0.88 o
   7   0   3        103.33         87.07         1.22 o
   8   0   3          0.01          0.36         0.93 o
   9   0   3          2.40          3.66         0.98 o
  10   0   3          3.36          5.52         1.04 o
 -11   1   3          4.02          5.57         1.18 o
 -10   1   3          3.66          4.59         1.08 o
  -9   1   3          4.76          4.71         1.06 o
  -8   1   3         35.39         34.72         0.98 o
  -7   1   3        269.66        262.39         3.42 o
  -6   1   3          9.40          9.34         0.75 o
  -5   1   3        117.06        117.06         1.40 o
  -4   1   3          3.54          2.92         0.76 o
  -3   1   3        659.14        642.76         8.01 o
  -2   1   3        168.06        167.07         4.03 o
  -1   1   3       5495.16       5169.46        48.70 o
   0   1   3        638.91        629.55         7.11 o
   1   1   3         15.99         16.14         1.13 o
   2   1   3        178.91        175.08         2.27 o
   3   1   3        328.08        361.50         5.79 o
   4   1   3        122.03        120.90         1.97 o
   5   1   3          2.35          2.47         1.19 o
   6   1   3         41.17         40.19         1.18 o
   7   1   3         24.03         21.32         1.05 o
   8   1   3          3.38          4.51         1.06 o
   9   1   3          3.40          3.60         0.99 o
  10   1   3          0.06          0.48         1.07 o
  -9   2   3         19.01         20.84         1.65 o
  -8   2   3          3.83          3.76         1.41 o
  -7   2   3        156.96        155.66         2.27 o
  -6   2   3         60.37         63.61         1.96 o
  -5   2   3         83.81         80.59         2.90 o
  -4   2   3         84.96         89.15         1.81 o
  -3   2   3        403.09        414.52         2.82 o
  -2   2   3        199.05        196.12         2.98 o
  -1   2   3        606.35        581.42         3.14 o
   0   2   3        519.88        518.29        12.30 o
   1   2   3        302.80        319.83         2.30 o
   2   2   3        117.87        118.30         2.74 o
   3   2   3         39.19         41.36         2.12 o
   4   2   3         24.33         23.27         2.27 o
   5   2   3        149.90        145.64         3.21 o
   6   2   3          8.86          7.32         1.47 o
   7   2   3          5.74          5.54         1.48 o
   8   2   3         11.12         11.51         1.66 o
   9   2   3          2.39          3.61         1.69 o
  10   2   3          2.63          3.83         2.30 o
  -9   3   3          0.41          0.63         1.41 o
  -8   3   3         19.08         19.51         1.18 o
  -7   3   3         27.88         26.71         1.65 o
  -6   3   3         19.99         20.53         1.18 o
  -5   3   3         14.65         17.78         1.57 o
  -4   3   3          1.84          2.66         1.18 o
  -3   3   3         96.51        107.48         2.19 o
  -2   3   3         38.80         36.59         1.88 o
  -1   3   3          7.19          7.76         1.72 o
   0   3   3         27.55         25.15         1.88 o
   1   3   3        118.25        128.40         2.43 o
   2   3   3          0.58          1.33         1.65 o
   3   3   3         24.61         19.82         2.27 o
   4   3   3         38.90         37.84         2.90 o
   5   3   3        120.93        116.65         3.60 o
   6   3   3         33.20         32.78         2.21 o
  -8   4   3          6.76          7.44         1.57 o
  -7   4   3          5.51          4.94         1.10 o
  -6   4   3          1.09          2.66         1.49 o
  -5   4   3         16.58         17.16         1.57 o
  -4   4   3         10.51         10.34         1.49 o
  -3   4   3         14.37         15.51         1.25 o
  -2   4   3         53.45         54.29         1.57 o
  -1   4   3         18.11         20.21         1.80 o
   0   4   3          2.85          1.57         1.18 o
   1   4   3         43.52         50.06         1.88 o
   2   4   3         11.65         11.99         2.04 o
   3   4   3          5.25          7.05         2.04 o
   4   4   3          4.16          4.70         1.96 o
   5   4   3         83.92         83.67         3.68 o
  -8   5   3          4.26          3.92         1.18 o
  -7   5   3          1.80          2.35         1.10 o
  -6   5   3         12.31         11.91         1.10 o
  -5   5   3         16.45         14.57         1.10 o
  -4   5   3          3.09          1.33         1.49 o
  -3   5   3         20.62         18.10         1.25 o
  -2   5   3         27.72         25.85         1.25 o
  -1   5   3         78.77         82.26         1.96 o
   0   5   3          5.68          6.03         1.65 o
   1   5   3          2.49          2.66         1.88 o
   2   5   3          1.18          0.86         1.57 o
   3   5   3          1.60          0.78         1.72 o
   4   5   3          1.75          2.59         2.19 o
  -7   6   3          0.49         -1.10         1.57 o
  -6   6   3          0.31          0.86         1.57 o
  -5   6   3          4.11          4.23         1.49 o
  -4   6   3          0.33          2.51         1.57 o
  -3   6   3          2.19          5.01         1.57 o
  -2   6   3          6.35          8.30         1.49 o
  -1   6   3         17.73         18.10         1.72 o
   0   6   3          5.34          4.70         1.57 o
   1   6   3          0.24          0.47         1.80 o
   2   6   3          0.39          1.65         1.57 o
   3   6   3          7.01          5.72         1.65 o
  -5   7   3          0.12         -0.63         1.18 o
  -4   7   3          0.30          0.71         1.65 o
  -3   7   3          0.46          2.12         1.57 o
  -2   7   3          2.30          2.90         1.57 o
  -1   7   3          0.58          2.74         1.65 o
   0   7   3          0.45          2.19         1.57 o
   1   7   3          0.90          1.25         1.96 o
   2   7   3          0.91          1.25         1.57 o
  -5  -7   4          0.64          0.65         1.01 o
  -4  -7   4          0.36          0.77         0.81 o
  -3  -7   4          1.16          2.17         0.78 o
  -2  -7   4          1.14          1.91         0.88 o
  -1  -7   4          0.04          1.03         0.83 o
   0  -7   4          1.74          1.84         0.82 o
   1  -7   4          0.38          0.83         0.82 o
   2  -7   4          0.88          0.24         0.78 o
   3  -7   4          0.38          0.96         0.87 o
   4  -7   4          1.16          2.04         0.99 o
  -8  -6   4          0.78          1.28         1.05 o
  -7  -6   4          0.28          0.58         0.99 o
  -6  -6   4          1.41          1.31         0.95 o
  -5  -6   4          2.14          4.15         1.15 o
  -4  -6   4          0.98          1.24         0.83 o
  -3  -6   4          0.22          1.24         0.67 o
  -2  -6   4          1.37          1.83         0.78 o
  -1  -6   4         15.12         17.04         0.85 o
   0  -6   4          1.19          1.42         0.78 o
   1  -6   4          0.61          1.35         0.77 o
   2  -6   4          1.72          1.51         0.84 o
   3  -6   4          4.23          3.96         0.76 o
   4  -6   4          1.02          0.66         0.73 o
   5  -6   4          0.36          0.03         1.07 o
   6  -6   4          0.59          1.59         2.55 o
  -9  -5   4          0.54          1.51         0.87 o
  -8  -5   4          9.02          9.94         0.99 o
  -7  -5   4          0.71          0.09         0.89 o
  -6  -5   4          0.85          2.57         0.90 o
  -5  -5   4         14.80         12.26         0.80 o
  -4  -5   4          7.88          6.82         0.84 o
  -3  -5   4          3.59          3.06         0.62 o
  -2  -5   4         12.19         11.56         0.73 o
  -1  -5   4         86.28         86.82         1.35 o
   0  -5   4         26.29         28.20         1.24 o
   1  -5   4          4.33          4.93         0.82 o
   2  -5   4          1.16          1.05         0.80 o
   3  -5   4          8.76          8.19         0.73 o
   4  -5   4          7.98          8.45         0.82 o
   5  -5   4          2.27          2.37         0.84 o
   6  -5   4          3.48          5.24         1.14 o
   7  -5   4          2.24          4.19         0.77 o
 -10  -4   4          0.88          0.71         1.40 o
  -9  -4   4          1.49          3.29         0.95 o
  -8  -4   4          7.36          7.06         0.91 o
  -7  -4   4          1.62          2.35         0.92 o
  -6  -4   4          7.36          7.41         0.79 o
  -5  -4   4          9.29          8.63         0.81 o
  -4  -4   4         23.58         21.72         0.96 o
  -3  -4   4         22.71         20.89         0.86 o
  -2  -4   4         40.54         41.00         1.11 o
  -1  -4   4        124.13        117.76         1.91 o
   0  -4   4         41.03         39.36         0.87 o
   1  -4   4         28.45         30.00         0.84 o
   2  -4   4          2.68          2.48         0.84 o
   3  -4   4         11.40         10.44         0.90 o
   4  -4   4         13.77         14.09         0.96 o
   5  -4   4         18.25         19.32         0.84 o
   6  -4   4          1.78          2.53         1.14 o
   7  -4   4          0.69          1.09         0.92 o
   8  -4   4          0.77          0.30         0.85 o
 -11  -3   4          0.57          1.44         0.89 o
 -10  -3   4         10.14         10.89         1.00 o
  -9  -3   4          2.74          3.19         0.90 o
  -8  -3   4          4.91          4.01         0.87 o
  -7  -3   4          8.63          9.38         0.74 o
  -6  -3   4          4.18          2.99         0.82 o
  -5  -3   4          5.90          6.81         0.81 o
  -4  -3   4          4.15          4.61         0.99 o
  -3  -3   4          9.33          8.92         0.94 o
  -2  -3   4         31.69         29.55         1.03 o
  -1  -3   4         68.27         72.56         1.17 o
   0  -3   4         23.29         25.27         0.94 o
   1  -3   4        100.31        110.82         1.50 o
   2  -3   4         20.79         23.38         0.96 o
   3  -3   4         51.36         50.68         1.05 o
   4  -3   4         51.91         55.27         1.13 o
   5  -3   4        257.31        259.69         3.32 o
   6  -3   4          0.32          0.06         0.96 o
   7  -3   4          0.30         -0.09         0.76 o
   8  -3   4          2.04          1.73         0.92 o
   9  -3   4          9.72         11.79         0.91 o
 -11  -2   4          1.83          2.38         0.85 o
 -10  -2   4          8.28          8.61         0.93 o
  -9  -2   4          2.07          2.50         0.89 o
  -8  -2   4         18.94         18.63         0.85 o
  -7  -2   4         29.56         31.13         1.11 o
  -6  -2   4         42.33         38.82         0.98 o
  -5  -2   4         42.28         45.61         1.44 o
  -4  -2   4          7.23          5.33         0.84 o
  -3  -2   4        185.34        186.11         6.08 o
  -2  -2   4         51.78         52.29         1.19 o
  -1  -2   4        275.89        290.10         3.29 o
   0  -2   4         48.16         48.30         1.23 o
   1  -2   4        565.13        623.34         5.27 o
   2  -2   4         14.55         15.67         1.37 o
   3  -2   4         89.48         89.38         1.46 o
   4  -2   4         80.28         77.50         1.71 o
   5  -2   4        234.60        234.09         1.58 o
   6  -2   4         37.79         36.09         1.84 o
   7  -2   4          6.97          9.54         1.23 o
   8  -2   4          0.51          0.37         0.82 o
   9  -2   4          4.74          5.53         0.98 o
 -12  -1   4          0.52          0.43         0.90 o
 -11  -1   4          3.29          3.00         0.84 o
 -10  -1   4          9.59         11.32         0.97 o
  -9  -1   4         25.87         24.84         1.15 o
  -8  -1   4         33.12         33.53         0.83 o
  -7  -1   4         45.74         44.90         1.07 o
  -6  -1   4         27.86         28.86         0.92 o
  -5  -1   4         15.90         16.52         0.91 o
  -4  -1   4          0.44          0.08         0.82 o
  -3  -1   4        152.23        171.02         1.29 o
  -2  -1   4        358.26        373.09         8.21 o
  -1  -1   4        623.09        619.64         2.81 o
   0  -1   4        338.61        330.75         2.12 o
   1  -1   4        225.90        236.22         3.92 o
   2  -1   4         32.03         33.91         1.30 o
   3  -1   4        417.11        434.88         2.45 o
   4  -1   4         41.91         42.55         1.30 o
   5  -1   4         81.89         76.84         1.13 o
   6  -1   4          2.93          2.42         0.72 o
   7  -1   4         12.08         10.27         0.77 o
   8  -1   4          4.39          4.32         0.89 o
   9  -1   4          5.46          5.16         1.02 o
  10  -1   4          2.70          3.41         1.01 o
 -12   0   4          1.83          2.46         1.12 o
 -11   0   4          0.05          0.02         1.05 o
 -10   0   4          2.64          2.61         0.86 o
  -9   0   4          0.54          1.86         0.71 o
  -8   0   4          3.56          4.06         0.86 o
  -7   0   4         16.77         18.22         0.80 o
  -6   0   4        133.98        126.99         1.92 o
  -5   0   4         68.48         62.77         0.93 o
  -4   0   4        433.31        436.55         9.68 o
  -3   0   4        228.28        235.89         3.92 o
  -2   0   4       1282.05       1184.62        15.28 o
  -1   0   4        511.36        491.74         2.63 o
   0   0   4        189.79        186.05         2.13 o
   1   0   4         32.14         30.09         1.38 o
   2   0   4         12.47         11.56         1.22 o
   3   0   4         15.84         13.57         1.16 o
   4   0   4        184.03        190.81         2.82 o
   5   0   4         21.16         22.15         1.25 o
   6   0   4          0.96          1.44         0.89 o
   7   0   4         68.32         58.08         1.15 o
   8   0   4          2.68          1.27         1.01 o
   9   0   4          6.97          8.59         0.99 o
  10   0   4          0.38          1.30         1.16 o
 -12   1   4          0.52          0.94         1.80 o
 -11   1   4          3.29          3.87         1.16 o
 -10   1   4          9.54          9.44         1.06 o
  -9   1   4         25.88         23.86         0.95 o
  -8   1   4         33.17         35.15         1.07 o
  -7   1   4         45.82         44.54         0.93 o
  -6   1   4         27.76         27.75         0.92 o
  -5   1   4         15.75         15.88         0.74 o
  -4   1   4          0.29          0.19         0.84 o
  -3   1   4        152.72        171.84         1.97 o
  -2   1   4        357.48        372.75         7.72 o
  -1   1   4        623.42        618.02         8.85 o
   0   1   4        338.85        331.83         2.97 o
   1   1   4        225.63        237.20         5.71 o
   2   1   4         32.19         35.23         1.35 o
   3   1   4        417.18        427.15         4.07 o
   4   1   4         42.03         45.41         1.20 o
   5   1   4         81.73         76.35         1.69 o
   6   1   4          2.97          3.18         0.94 o
   7   1   4         12.12         10.58         1.00 o
   8   1   4          4.40          4.03         1.16 o
   9   1   4          5.45          6.43         1.06 o
  10   1   4          2.70          3.89         1.21 o
 -10   2   4          8.29          8.70         1.65 o
  -9   2   4          2.07          3.37         1.57 o
  -8   2   4         18.89         21.94         1.57 o
  -7   2   4         29.48         30.20         1.53 o
  -6   2   4         42.40         40.22         1.60 o
  -5   2   4         42.34         47.29         1.52 o
  -4   2   4          7.09          4.87         0.86 o
  -3   2   4        185.08        187.45         4.47 o
  -2   2   4         52.11         53.20         1.19 o
  -1   2   4        275.36        288.80         2.00 o
   0   2   4         47.92         46.38         1.46 o
   1   2   4        565.17        617.92         9.21 o
   2   2   4         14.55         14.88         1.04 o
   3   2   4         89.41         85.86         2.27 o
   4   2   4         80.37         77.71         2.35 o
   5   2   4        234.64        234.95         3.45 o
   6   2   4         37.76         34.00         1.88 o
   7   2   4          7.00          8.02         1.16 o
   8   2   4          0.52          1.45         1.38 o
   9   2   4          4.72          5.98         1.52 o
 -10   3   4         10.14         11.52         1.57 o
  -9   3   4          2.73          2.35         1.49 o
  -8   3   4          4.89          4.62         1.57 o
  -7   3   4          8.66          6.66         1.18 o
  -6   3   4          4.25          3.60         1.65 o
  -5   3   4          5.89          4.70         1.49 o
  -4   3   4          4.16          6.58         1.65 o
  -3   3   4          9.29          7.94         0.96 o
  -2   3   4         31.49         29.88         1.11 o
  -1   3   4         68.24         70.51         2.12 o
   0   3   4         23.62         25.38         1.88 o
   1   3   4        100.28        106.07         2.35 o
   2   3   4         20.78         23.82         1.88 o
   3   3   4         51.39         45.20         2.04 o
   4   3   4         51.86         50.14         2.19 o
   5   3   4        257.40        245.44         3.76 o
   6   3   4          0.32          0.24         2.04 o
   7   3   4          0.29          0.24         1.74 o
  -9   4   4          1.48          1.96         1.65 o
  -8   4   4          7.39          7.83         1.65 o
  -7   4   4          1.61         -0.39         1.49 o
  -6   4   4          7.37          7.91         1.49 o
  -5   4   4          9.28          9.01         1.57 o
  -4   4   4         23.56         23.11         1.33 o
  -3   4   4         22.68         23.58         1.80 o
  -2   4   4         40.52         40.42         1.49 o
  -1   4   4        124.07        113.28         1.88 o
   0   4   4         41.00         41.76         1.88 o
   1   4   4         28.60         28.52         1.80 o
   2   4   4          2.73          2.90         1.96 o
   3   4   4         11.40          9.64         1.72 o
   4   4   4         13.74         13.00         2.04 o
   5   4   4         18.31         17.16         2.27 o
   6   4   4          1.79          1.49         3.13 o
  -9   5   4          0.54          4.00         1.72 o
  -8   5   4          9.00          6.27         1.18 o
  -7   5   4          0.72          2.35         1.49 o
  -6   5   4          0.86          1.33         1.49 o
  -5   5   4         14.81         16.06         1.49 o
  -4   5   4          7.87          8.38         1.49 o
  -3   5   4          3.58          4.31         1.57 o
  -2   5   4         12.22         11.59         1.18 o
  -1   5   4         86.24         80.53         1.65 o
   0   5   4         26.28         28.05         1.80 o
   1   5   4          4.44          3.45         1.57 o
   2   5   4          1.17          1.41         1.57 o
   3   5   4          8.75          7.68         1.88 o
   4   5   4          7.98          5.01         1.96 o
   5   5   4          2.27          2.35         2.27 o
  -8   6   4          0.78          1.88         1.65 o
  -7   6   4          0.29          0.86         1.65 o
  -6   6   4          1.41          1.18         1.10 o
  -5   6   4          2.14          2.12         1.57 o
  -4   6   4          0.98          0.47         1.57 o
  -3   6   4          0.23          0.47         1.49 o
  -2   6   4          1.36          2.98         1.02 o
  -1   6   4         15.14         15.98         1.18 o
   0   6   4          1.19          2.74         1.57 o
   1   6   4          0.61          1.49         1.49 o
   2   6   4          1.72          4.07         1.96 o
   3   6   4          4.23          2.59         1.96 o
   4   6   4          1.02          2.90         2.35 o
  -5   7   4          0.64          2.19         1.72 o
  -4   7   4          0.36          0.31         1.18 o
  -3   7   4          1.17          3.53         1.57 o
  -2   7   4          1.14         -0.86         1.65 o
  -1   7   4          0.04          0.55         1.57 o
   0   7   4          1.74          2.35         1.65 o
   1   7   4          0.38          2.98         1.57 o
   2   7   4          0.89          0.94         1.65 o
   3   7   4          0.38          1.72         2.12 o
  -5  -7   5          0.01          0.80         0.87 o
  -4  -7   5          0.33          0.01         0.90 o
  -3  -7   5          0.15          0.38         0.89 o
  -2  -7   5          0.37          1.04         0.84 o
  -1  -7   5          1.25          2.21         0.84 o
   0  -7   5          1.21          3.04         0.88 o
   1  -7   5          0.67          1.10         0.74 o
   2  -7   5          0.81          1.21         0.86 o
   3  -7   5          1.20          2.36         1.02 o
  -8  -6   5          3.10          1.75         1.04 o
  -7  -6   5          0.41          1.68         0.98 o
  -6  -6   5          0.64          1.49         0.96 o
  -5  -6   5          1.52          1.94         0.90 o
  -4  -6   5          4.50          4.56         0.77 o
  -3  -6   5          1.61          3.07         0.70 o
  -2  -6   5          2.39          2.56         0.80 o
  -1  -6   5          1.07          1.12         0.78 o
   0  -6   5          0.01          0.58         0.75 o
   1  -6   5          1.07          1.14         0.80 o
   2  -6   5          0.30          1.66         0.84 o
   3  -6   5          0.54          2.26         0.80 o
   4  -6   5          1.36          2.05         0.87 o
   5  -6   5          0.30          0.34         0.92 o
  -9  -5   5          0.49          1.81         0.86 o
  -8  -5   5          4.46          5.25         0.98 o
  -7  -5   5          0.98          0.62         0.71 o
  -6  -5   5          3.53          2.64         0.83 o
  -5  -5   5          0.87          1.13         0.78 o
  -4  -5   5         15.48         14.06         0.75 o
  -3  -5   5         10.96          9.39         0.80 o
  -2  -5   5          5.57          6.09         0.68 o
  -1  -5   5         13.04         13.89         1.14 o
   0  -5   5          0.92         -0.19         0.77 o
   1  -5   5          0.43          0.80         0.79 o
   2  -5   5          0.81          0.99         0.83 o
   3  -5   5          7.42          6.39         1.10 o
   4  -5   5          9.26          9.22         0.98 o
   5  -5   5          0.14          1.32         1.05 o
   6  -5   5          2.13          2.78         1.41 o
   7  -5   5          2.96          4.29         1.03 o
 -10  -4   5          3.09          5.33         1.01 o
  -9  -4   5          1.07          1.13         0.79 o
  -8  -4   5          1.15         -0.18         1.52 o
  -7  -4   5         10.17          8.72         0.76 o
  -6  -4   5          4.72          4.33         0.72 o
  -5  -4   5          1.53          0.90         0.78 o
  -4  -4   5         46.07         47.05         0.95 o
  -3  -4   5         42.52         41.46         0.92 o
  -2  -4   5         18.51         17.29         0.85 o
  -1  -4   5         43.48         42.39         0.92 o
   0  -4   5          1.37          1.50         0.84 o
   1  -4   5          9.64          9.45         0.82 o
   2  -4   5         11.72         12.18         0.87 o
   3  -4   5          8.89          7.94         0.70 o
   4  -4   5         44.43         44.04         0.95 o
   5  -4   5          1.86          1.68         0.80 o
   6  -4   5          4.52          5.90         1.00 o
   7  -4   5          2.66          1.80         1.16 o
   8  -4   5          5.03          7.01         1.00 o
 -11  -3   5          1.61          1.11         0.87 o
 -10  -3   5         12.97         16.48         0.87 o
  -9  -3   5          3.75          4.13         0.92 o
  -8  -3   5          1.35          2.17         0.76 o
  -7  -3   5          2.81          2.95         0.82 o
  -6  -3   5          2.54          2.74         0.76 o
  -5  -3   5          1.03          2.20         0.68 o
  -4  -3   5          5.24          7.44         1.01 o
  -3  -3   5         38.98         38.63         1.75 o
  -2  -3   5         75.38         78.94         1.21 o
  -1  -3   5         65.97         62.23         1.05 o
   0  -3   5         16.73         16.72         0.99 o
   1  -3   5         79.81         84.75         1.32 o
   2  -3   5         18.31         20.70         1.39 o
   3  -3   5         40.47         40.19         0.87 o
   4  -3   5         36.14         33.61         1.27 o
   5  -3   5         15.59         14.79         0.76 o
   6  -3   5          3.27          2.23         0.93 o
   7  -3   5          0.95          1.23         0.77 o
   8  -3   5          2.58          2.75         0.93 o
 -11  -2   5          0.56          2.19         1.07 o
 -10  -2   5          9.74          9.36         0.83 o
  -9  -2   5          8.17          8.46         1.07 o
  -8  -2   5         52.83         50.45         0.97 o
  -7  -2   5          3.62          3.29         0.86 o
  -6  -2   5         41.81         42.19         0.87 o
  -5  -2   5         11.64         13.22         0.72 o
  -4  -2   5        259.43        267.20         5.19 o
  -3  -2   5         41.38         43.97         1.11 o
  -2  -2   5        690.47        652.59         8.94 o
  -1  -2   5        104.54        103.85         1.35 o
   0  -2   5         24.30         26.58         1.08 o
   1  -2   5         73.10         78.41         1.33 o
   2  -2   5         94.13         85.29         1.44 o
   3  -2   5         18.52         18.72         1.13 o
   4  -2   5          4.36          4.51         0.86 o
   5  -2   5        123.85        122.70         1.96 o
   6  -2   5          3.69          4.61         0.77 o
   7  -2   5          6.72          7.10         0.89 o
   8  -2   5          0.28          0.25         0.93 o
   9  -2   5          5.86          7.53         1.04 o
 -12  -1   5          2.21          2.33         1.05 o
 -11  -1   5          0.26          0.65         0.79 o
 -10  -1   5         13.44         13.02         0.95 o
  -9  -1   5          6.62          7.21         0.79 o
  -8  -1   5        174.96        170.57         3.01 o
  -7  -1   5         33.90         32.43         1.09 o
  -6  -1   5         43.55         43.62         0.96 o
  -5  -1   5         27.51         31.46         0.87 o
  -4  -1   5        414.76        405.84         3.67 o
  -3  -1   5         27.85         30.32         1.00 o
  -2  -1   5       1118.88       1071.48        23.01 o
  -1  -1   5         55.38         60.37         1.17 o
   0  -1   5         53.31         54.20         1.27 o
   1  -1   5        142.01        142.35         1.49 o
   2  -1   5        242.50        258.89         2.02 o
   3  -1   5         29.63         33.01         1.25 o
   4  -1   5          3.53          3.20         1.08 o
   5  -1   5         67.69         68.92         1.45 o
   6  -1   5         42.34         44.60         0.87 o
   7  -1   5          0.12          0.44         0.87 o
   8  -1   5          7.76          9.51         0.96 o
   9  -1   5          4.33          5.82         1.07 o
 -12   0   5          2.25          3.22         1.12 o
 -11   0   5          0.44          1.03         0.84 o
 -10   0   5          1.16          1.08         0.61 o
  -9   0   5          4.27          3.50         0.72 o
  -8   0   5        172.90        170.12         1.53 o
  -7   0   5          2.34          2.55         0.71 o
  -6   0   5         70.44         67.68         0.93 o
  -5   0   5         73.28         75.95         1.29 o
  -4   0   5         74.31         79.91         1.03 o
  -3   0   5         63.80         71.89         1.42 o
  -2   0   5         38.49         34.78         1.09 o
  -1   0   5        192.09        207.03         1.64 o
   0   0   5         29.92         35.28         1.33 o
   1   0   5         11.22         11.91         0.89 o
   2   0   5         81.32         71.33         1.38 o
   3   0   5         40.54         40.29         1.11 o
   4   0   5         14.35         14.42         1.16 o
   5   0   5          7.13          6.02         0.90 o
   6   0   5          0.63          2.55         0.84 o
   7   0   5          2.38          2.24         0.93 o
   8   0   5          0.68          1.33         0.96 o
   9   0   5          0.00          0.82         1.04 o
 -12   1   5          2.22          2.74         1.68 o
 -11   1   5          0.26          0.58         1.07 o
 -10   1   5         13.43         13.11         0.92 o
  -9   1   5          6.64          5.86         0.93 o
  -8   1   5        174.95        176.86         1.93 o
  -7   1   5         33.82         34.56         0.92 o
  -6   1   5         43.56         43.04         0.93 o
  -5   1   5         27.37         31.05         1.03 o
  -4   1   5        414.54        403.10         1.94 o
  -3   1   5         27.57         30.32         1.14 o
  -2   1   5       1118.59       1086.29        13.09 o
  -1   1   5         55.43         60.25         1.16 o
   0   1   5         53.50         55.43         1.24 o
   1   1   5        142.01        144.50         2.21 o
   2   1   5        242.36        255.11         1.83 o
   3   1   5         29.73         29.43         2.35 o
   4   1   5          3.57          3.00         0.99 o
   5   1   5         67.87         72.97         3.17 o
   6   1   5         42.25         43.28         1.67 o
   7   1   5          0.12         -0.38         0.96 o
   8   1   5          7.75          8.61         1.14 o
   9   1   5          4.36          5.66         1.21 o
 -11   2   5          0.56          0.16         1.65 o
 -10   2   5          9.74          7.91         1.18 o
  -9   2   5          8.18          9.03         1.27 o
  -8   2   5         52.85         49.41         1.50 o
  -7   2   5          3.67          4.94         1.68 o
  -6   2   5         41.87         41.70         1.06 o
  -5   2   5         11.67         14.08         0.97 o
  -4   2   5        259.81        267.74         5.66 o
  -3   2   5         41.48         41.10         0.93 o
  -2   2   5        689.86        637.79        13.61 o
  -1   2   5        104.55        103.52         1.39 o
   0   2   5         24.26         27.67         1.12 o
   1   2   5         73.24         73.19         2.90 o
   2   2   5         94.29         81.65         2.74 o
   3   2   5         18.44         16.18         1.00 o
   4   2   5          4.34          2.35         1.65 o
   5   2   5        123.70        123.47         2.51 o
   6   2   5          3.70          3.45         1.88 o
   7   2   5          6.75          7.31         1.24 o
   8   2   5          0.28          1.08         1.41 o
   9   2   5          5.88          7.83         1.61 o
 -11   3   5          1.60          1.65         1.65 o
 -10   3   5         12.96         16.45         1.65 o
  -9   3   5          3.75          5.25         1.41 o
  -8   3   5          1.36          2.35         1.02 o
  -7   3   5          2.83          2.82         1.10 o
  -6   3   5          2.56          2.51         1.18 o
  -5   3   5          1.08          1.67         0.90 o
  -4   3   5          5.24          6.80         1.00 o
  -3   3   5         38.95         39.00         1.13 o
  -2   3   5         75.57         76.48         1.44 o
  -1   3   5         65.90         63.94         1.41 o
   0   3   5         16.72         20.82         2.51 o
   1   3   5         79.76         80.06         2.27 o
   2   3   5         18.34         19.04         1.96 o
   3   3   5         40.47         38.23         2.27 o
   4   3   5         36.14         31.96         2.04 o
   5   3   5         15.61         12.93         2.04 o
   6   3   5          3.26          3.68         2.04 o
   7   3   5          0.95          0.26         1.66 o
   8   3   5          2.59          2.59         1.97 o
 -10   4   5          3.09          5.17         1.80 o
  -9   4   5          1.06          0.63         1.10 o
  -8   4   5          1.14          2.04         1.10 o
  -7   4   5         10.19         10.65         1.57 o
  -6   4   5          4.72          4.07         1.41 o
  -5   4   5          1.55          0.63         1.49 o
  -4   4   5         45.97         45.91         1.41 o
  -3   4   5         42.58         45.75         1.80 o
  -2   4   5         18.46         18.18         1.72 o
  -1   4   5         43.55         43.95         1.88 o
   0   4   5          1.49          0.24         1.65 o
   1   4   5          9.72          7.44         1.72 o
   2   4   5         11.68         11.05         1.80 o
   3   4   5          8.91          6.66         1.72 o
   4   4   5         44.43         42.93         2.35 o
   5   4   5          1.86          3.29         2.27 o
   6   4   5          4.52          4.78         2.51 o
  -9   5   5          0.49          0.47         1.18 o
  -8   5   5          4.47          1.88         1.57 o
  -7   5   5          0.98          1.96         1.10 o
  -6   5   5          3.52          7.05         1.49 o
  -5   5   5          0.87          2.12         1.49 o
  -4   5   5         15.51         17.39         1.65 o
  -3   5   5         10.94         12.38         1.57 o
  -2   5   5          5.57          3.37         1.65 o
  -1   5   5         13.02         11.67         1.18 o
   0   5   5          0.95          1.96         1.49 o
   1   5   5          0.44          1.25         1.57 o
   2   5   5          0.80          1.41         1.57 o
   3   5   5          7.42          7.44         1.72 o
   4   5   5          9.24          8.77         2.04 o
   5   5   5          0.15          0.16         2.04 o
  -8   6   5          3.10          2.74         1.25 o
  -7   6   5          0.41          0.71         1.18 o
  -6   6   5          0.64          3.53         1.57 o
  -5   6   5          1.52          3.29         1.57 o
  -4   6   5          4.49          2.04         1.65 o
  -3   6   5          1.60          4.78         1.57 o
  -2   6   5          2.39          4.70         1.49 o
  -1   6   5          1.07          1.41         1.57 o
   0   6   5          0.01         -0.31         1.57 o
   1   6   5          1.08          2.27         1.57 o
   2   6   5          0.31          1.10         1.57 o
   3   6   5          0.54          1.41         2.04 o
   4   6   5          1.36          1.65         2.04 o
   5   6   5          0.30          0.71         2.43 o
  -5   7   5          0.01         -0.24         1.72 o
  -4   7   5          0.33          1.88         1.72 o
  -3   7   5          0.15         -0.78         1.18 o
  -2   7   5          0.37         -0.39         1.18 o
  -1   7   5          1.25          2.27         1.65 o
   0   7   5          1.21          3.06         1.65 o
   1   7   5          0.67          1.10         1.65 o
   2   7   5          0.81          1.25         1.72 o
   3   7   5          1.20          1.49         1.88 o
  -5  -7   6          0.55          1.39         0.96 o
  -4  -7   6          0.99          1.62         0.77 o
  -3  -7   6          0.60          1.09         0.80 o
  -2  -7   6          0.35          0.74         0.85 o
  -1  -7   6          1.78          1.35         0.87 o
   0  -7   6          0.18          1.08         0.77 o
   1  -7   6          0.62          0.48         0.79 o
   2  -7   6          0.66          1.26         0.93 o
  -8  -6   6          1.23          2.98         1.88 o
  -7  -6   6          0.76          0.62         0.85 o
  -6  -6   6          0.65          0.40         0.76 o
  -5  -6   6          0.18          0.43         0.79 o
  -4  -6   6          0.46          0.58         0.83 o
  -3  -6   6          0.49          0.99         0.78 o
  -2  -6   6          1.23          1.82         0.70 o
  -1  -6   6          0.36          1.98         0.78 o
   0  -6   6          0.73          2.34         0.76 o
   1  -6   6          1.07          1.45         0.81 o
   2  -6   6          1.41          1.13         0.86 o
   3  -6   6          3.60          4.07         1.01 o
   4  -6   6          2.44          2.94         0.78 o
   5  -6   6          0.34          2.11         0.91 o
  -9  -5   6          1.46          1.19         1.01 o
  -8  -5   6          0.30          1.63         0.84 o
  -7  -5   6          0.31         -0.34         0.95 o
  -6  -5   6          2.73          2.13         0.73 o
  -5  -5   6          1.08          0.82         0.77 o
  -4  -5   6          0.07          0.33         0.69 o
  -3  -5   6         19.91         19.94         0.75 o
  -2  -5   6         46.19         47.56         1.33 o
  -1  -5   6          4.65          5.92         0.76 o
   0  -5   6          0.86          1.31         0.74 o
   1  -5   6          1.64          1.61         0.80 o
   2  -5   6          8.76          7.75         0.83 o
   3  -5   6          4.36          4.28         1.13 o
   4  -5   6          7.94          9.55         0.85 o
   5  -5   6          0.19         -0.26         0.95 o
   6  -5   6          0.38          0.57         0.91 o
 -10  -4   6          5.08          6.63         1.02 o
  -9  -4   6          2.22          3.81         0.82 o
  -8  -4   6          0.49          0.65         0.77 o
  -7  -4   6          4.03          4.89         0.67 o
  -6  -4   6         13.76         11.70         0.72 o
  -5  -4   6          0.95          1.65         0.69 o
  -4  -4   6         15.19         16.34         0.96 o
  -3  -4   6         24.54         23.69         1.01 o
  -2  -4   6        108.17        104.87         1.27 o
  -1  -4   6         12.98         12.41         0.74 o
   0  -4   6         13.26         12.66         0.74 o
   1  -4   6          9.00          7.85         0.84 o
   2  -4   6          1.30          2.10         0.92 o
   3  -4   6          1.00          2.03         0.84 o
   4  -4   6         24.50         24.59         0.98 o
   5  -4   6         11.66         14.82         0.87 o
   6  -4   6          0.17          1.16         0.94 o
   7  -4   6          3.76          4.13         1.00 o
 -11  -3   6          0.35          1.64         0.88 o
 -10  -3   6          3.52          5.20         1.00 o
  -9  -3   6          0.56          1.00         0.90 o
  -8  -3   6          0.68          2.42         1.14 o
  -7  -3   6         22.95         21.60         0.88 o
  -6  -3   6         25.32         23.52         0.89 o
  -5  -3   6          5.48          4.53         0.67 o
  -4  -3   6         30.03         31.15         1.02 o
  -3  -3   6         58.36         57.62         1.47 o
  -2  -3   6        172.52        179.93         2.85 o
  -1  -3   6         47.15         46.55         1.01 o
   0  -3   6         36.43         39.61         1.09 o
   1  -3   6          6.52          5.83         0.85 o
   2  -3   6          4.35          5.73         1.08 o
   3  -3   6          0.03          0.63         0.74 o
   4  -3   6         20.03         20.36         0.92 o
   5  -3   6          3.86          5.73         1.35 o
   6  -3   6          0.23          0.41         0.78 o
   7  -3   6          1.07          1.72         1.11 o
   8  -3   6          8.49          9.76         1.04 o
 -11  -2   6          3.97          4.70         0.79 o
 -10  -2   6          3.50          4.54         0.83 o
  -9  -2   6         10.05         11.45         0.88 o
  -8  -2   6         16.58         15.53         0.73 o
  -7  -2   6          4.33          6.27         0.76 o
  -6  -2   6          8.00          8.80         0.85 o
  -5  -2   6         15.51         14.65         0.73 o
  -4  -2   6         62.11         67.40         1.20 o
  -3  -2   6        148.28        146.74         3.56 o
  -2  -2   6        628.48        592.64        12.06 o
  -1  -2   6         45.59         45.08         1.02 o
   0  -2   6        164.11        183.36         1.69 o
   1  -2   6         14.09         14.03         1.16 o
   2  -2   6        108.52        108.08         1.49 o
   3  -2   6         96.58         95.72         1.30 o
   4  -2   6        232.94        233.45         7.52 o
   5  -2   6          8.50          9.11         0.94 o
   6  -2   6          9.92          9.38         0.86 o
   7  -2   6          0.97          0.09         0.86 o
   8  -2   6          7.34          9.94         0.88 o
   9  -2   6          0.74          1.49         1.22 o
 -12  -1   6          0.82         -0.35         1.01 o
 -11  -1   6          0.01          1.22         0.92 o
 -10  -1   6          1.35          1.83         0.80 o
  -9  -1   6          2.29          2.04         0.72 o
  -8  -1   6         83.22         77.54         1.91 o
  -7  -1   6          2.83          3.04         0.82 o
  -6  -1   6          6.93          6.55         0.91 o
  -5  -1   6         81.73         78.71         0.96 o
  -4  -1   6        335.57        339.21         1.63 o
  -3  -1   6         65.87         62.28         0.93 o
  -2  -1   6        404.95        403.09         4.46 o
  -1  -1   6         66.06         73.26         1.84 o
   0  -1   6        152.46        161.97         2.27 o
   1  -1   6         57.10         55.89         1.17 o
   2  -1   6        290.73        285.72         1.96 o
   3  -1   6          5.68          6.38         1.11 o
   4  -1   6        128.18        126.56         1.55 o
   5  -1   6          0.33          0.16         1.41 o
   6  -1   6         31.66         26.31         0.93 o
   7  -1   6         11.58         12.89         0.95 o
   8  -1   6          0.31          1.26         0.93 o
   9  -1   6          3.11          4.85         1.01 o
 -12   0   6          1.47          1.34         0.97 o
 -11   0   6          0.35          0.33         0.72 o
 -10   0   6          7.36          7.08         0.80 o
  -9   0   6          9.18          9.99         0.74 o
  -8   0   6         82.60         80.70         1.93 o
  -7   0   6         57.80         50.86         1.64 o
  -6   0   6          0.65          0.88         0.80 o
  -5   0   6          0.02          1.38         0.81 o
  -4   0   6         90.34         99.79         1.05 o
  -3   0   6         19.57         18.95         0.83 o
  -2   0   6          1.17          2.31         0.99 o
  -1   0   6         14.64         12.74         0.80 o
   0   0   6          3.31          2.43         0.91 o
   1   0   6         15.56         18.40         1.00 o
   2   0   6        204.32        194.29         6.78 o
   3   0   6         18.11         17.87         1.16 o
   4   0   6         13.04         12.19         0.90 o
   5   0   6         36.73         32.76         1.72 o
   6   0   6         11.70         12.51         1.17 o
   7   0   6          1.89          2.69         0.88 o
   8   0   6          4.17          3.83         1.01 o
   9   0   6          0.01          0.44         1.07 o
 -12   1   6          0.82          0.14         1.73 o
 -11   1   6          0.01         -0.28         1.11 o
 -10   1   6          1.34          1.08         0.76 o
  -9   1   6          2.30          2.48         0.79 o
  -8   1   6         83.21         80.39         1.23 o
  -7   1   6          2.83          3.09         0.93 o
  -6   1   6          6.85          5.66         0.98 o
  -5   1   6         81.85         79.36         1.70 o
  -4   1   6        335.36        347.39         5.82 o
  -3   1   6         66.12         63.63         1.09 o
  -2   1   6        404.89        392.09         6.98 o
  -1   1   6         66.32         73.24         1.15 o
   0   1   6        152.29        166.30         2.17 o
   1   1   6         57.25         59.51         1.22 o
   2   1   6        290.51        279.95         6.66 o
   3   1   6          5.77          5.89         1.13 o
   4   1   6        128.00        126.71         2.11 o
   5   1   6          0.20          0.24         0.98 o
   6   1   6         31.71         27.99         1.43 o
   7   1   6         11.56         12.32         1.06 o
   8   1   6          0.30          0.40         1.03 o
   9   1   6          3.11          4.07         1.30 o
 -11   2   6          3.96          5.64         1.18 o
 -10   2   6          3.51          4.19         1.03 o
  -9   2   6         10.04         10.71         1.06 o
  -8   2   6         16.63         15.04         1.05 o
  -7   2   6          4.37          4.87         0.95 o
  -6   2   6          8.04          9.12         0.93 o
  -5   2   6         15.48         15.04         0.73 o
  -4   2   6         62.17         68.10         1.44 o
  -3   2   6        147.96        150.04         1.42 o
  -2   2   6        628.30        596.75         8.63 o
  -1   2   6         45.54         45.23         1.69 o
   0   2   6        164.11        181.10         3.52 o
   1   2   6         14.09         12.13         1.11 o
   2   2   6        108.54        108.85         1.54 o
   3   2   6         96.65         91.23         2.98 o
   4   2   6        233.01        221.24         2.90 o
   5   2   6          8.47          7.83         1.72 o
   6   2   6          9.89          9.40         2.04 o
   7   2   6          0.96          1.50         1.13 o
   8   2   6          7.35          9.83         1.52 o
   9   2   6          0.74          1.88         1.43 o
 -11   3   6          0.35          1.57         1.72 o
 -10   3   6          3.53          3.06         1.57 o
  -9   3   6          0.56          1.57         1.57 o
  -8   3   6          0.68          1.80         1.49 o
  -7   3   6         22.95         21.05         1.36 o
  -6   3   6         25.32         20.47         1.09 o
  -5   3   6          5.50          4.50         0.91 o
  -4   3   6         30.02         28.31         2.15 o
  -3   3   6         58.33         59.32         1.92 o
  -2   3   6        172.41        169.53         8.34 o
  -1   3   6         47.16         47.19         1.33 o
   0   3   6         36.55         40.55         1.53 o
   1   3   6          6.50          5.83         0.98 o
   2   3   6          4.32          6.27         1.80 o
   3   3   6          0.01          1.02         1.80 o
   4   3   6         20.05         19.74         2.19 o
   5   3   6          3.88          4.86         1.96 o
   6   3   6          0.24          1.57         2.04 o
   7   3   6          1.07          1.65         2.12 o
   8   3   6          8.48          9.05         1.58 o
 -10   4   6          5.07          4.39         1.72 o
  -9   4   6          2.21          2.98         1.57 o
  -8   4   6          0.48          1.96         1.10 o
  -7   4   6          4.05          6.35         1.57 o
  -6   4   6         13.73         10.73         1.49 o
  -5   4   6          0.95          3.68         1.57 o
  -4   4   6         15.19         15.35         1.65 o
  -3   4   6         24.53         23.89         1.80 o
  -2   4   6        108.11         98.48         1.65 o
  -1   4   6         13.00         11.75         1.65 o
   0   4   6         13.38         14.02         1.72 o
   1   4   6          9.14          5.25         1.65 o
   2   4   6          1.30          0.47         1.65 o
   3   4   6          1.02          1.25         2.04 o
   4   4   6         24.46         25.30         1.80 o
   5   4   6         11.70         11.91         2.12 o
   6   4   6          0.17         -0.24         1.96 o
   7   4   6          3.77          4.38         1.97 o
  -9   5   6          1.45          0.24         1.72 o
  -8   5   6          0.29         -0.63         1.57 o
  -7   5   6          0.31         -0.24         1.02 o
  -6   5   6          2.73          0.16         1.57 o
  -5   5   6          1.07          1.65         1.49 o
  -4   5   6          0.07          3.53         1.49 o
  -3   5   6         19.94         16.84         1.72 o
  -2   5   6         46.21         47.71         1.88 o
  -1   5   6          4.64          3.29         1.57 o
   0   5   6          0.87          0.47         1.49 o
   1   5   6          1.65          1.49         1.49 o
   2   5   6          8.78          8.54         1.57 o
   3   5   6          4.37          5.17         2.04 o
   4   5   6          7.96          9.17         1.72 o
   5   5   6          0.19          0.31         2.04 o
   6   5   6          0.38          0.24         2.74 o
  -8   6   6          1.23         -0.39         1.72 o
  -7   6   6          0.76          1.72         1.57 o
  -6   6   6          0.65          1.18         1.18 o
  -5   6   6          0.18         -1.18         1.57 o
  -4   6   6          0.46          0.86         1.10 o
  -3   6   6          0.49         -0.63         1.65 o
  -2   6   6          1.23          0.94         1.10 o
  -1   6   6          0.36          1.88         1.57 o
   0   6   6          0.73          1.57         1.49 o
   1   6   6          1.07         -1.02         1.49 o
   2   6   6          1.41          2.74         1.96 o
   3   6   6          3.60          4.94         1.57 o
   4   6   6          2.45          2.98         2.19 o
   5   6   6          0.34          1.65         2.43 o
  -5   7   6          0.55          1.41         1.25 o
  -4   7   6          0.98          1.65         1.65 o
  -3   7   6          0.60          0.55         1.72 o
  -2   7   6          0.35          1.41         1.65 o
  -1   7   6          1.79          3.92         1.65 o
   0   7   6          0.18          0.55         1.65 o
   1   7   6          0.62          1.18         1.65 o
   2   7   6          0.66          0.94         2.12 o
  -5  -7   7          0.36         -0.10         0.90 o
  -4  -7   7          1.88          2.58         0.98 o
  -3  -7   7          0.27         -0.33         0.88 o
  -2  -7   7          0.01          0.54         0.74 o
  -1  -7   7          0.68          1.08         0.90 o
   0  -7   7          1.17          2.10         0.82 o
   1  -7   7          0.38          0.49         0.92 o
  -7  -6   7          0.40          0.80         0.77 o
  -6  -6   7          0.04         -0.04         0.72 o
  -5  -6   7          1.45          1.70         0.78 o
  -4  -6   7          0.89          3.16         0.85 o
  -3  -6   7          0.35          0.84         0.82 o
  -2  -6   7          0.10          0.23         0.72 o
  -1  -6   7          5.07          6.30         0.80 o
   0  -6   7          0.72          1.02         0.79 o
   1  -6   7          0.05         -0.39         0.84 o
   2  -6   7          0.53          0.96         0.83 o
   3  -6   7          2.70          3.00         0.85 o
   4  -6   7          0.36          1.48         0.80 o
  -9  -5   7          1.45          0.18         0.88 o
  -8  -5   7          0.24          0.87         0.84 o
  -7  -5   7          2.24          3.32         0.97 o
  -6  -5   7          1.09          0.98         0.62 o
  -5  -5   7          8.47          8.61         0.75 o
  -4  -5   7          1.44          1.44         0.70 o
  -3  -5   7          6.11          6.02         0.78 o
  -2  -5   7         16.90         16.01         0.83 o
  -1  -5   7          4.84          5.57         0.75 o
   0  -5   7          9.89          9.19         0.81 o
   1  -5   7          0.05          0.42         0.97 o
   2  -5   7          5.66          4.98         0.92 o
   3  -5   7         10.94         10.58         0.82 o
   4  -5   7          2.16          1.95         0.71 o
   5  -5   7          3.15          2.68         1.01 o
   6  -5   7          2.85          5.01         1.08 o
 -10  -4   7          0.60          1.01         0.77 o
  -9  -4   7          0.29          1.18         1.09 o
  -8  -4   7          0.09          0.67         0.90 o
  -7  -4   7          3.53          2.70         0.80 o
  -6  -4   7         10.53          9.75         0.89 o
  -5  -4   7          4.88          5.47         0.79 o
  -4  -4   7          6.79          7.20         0.72 o
  -3  -4   7         28.83         28.06         1.02 o
  -2  -4   7        151.33        153.07         1.39 o
  -1  -4   7          4.58          5.53         0.89 o
   0  -4   7          2.09          2.81         0.95 o
   1  -4   7          5.71          4.51         0.74 o
   2  -4   7         45.12         38.50         1.52 o
   3  -4   7          6.21          5.88         0.77 o
   4  -4   7          1.38          1.06         0.90 o
   5  -4   7          0.48         -0.26         0.77 o
   6  -4   7          2.60          3.18         1.05 o
   7  -4   7          0.08          1.61         1.22 o
 -11  -3   7          4.12          6.11         1.05 o
 -10  -3   7          1.21          2.12         0.96 o
  -9  -3   7          0.07          0.95         0.74 o
  -8  -3   7          0.64          1.77         0.64 o
  -7  -3   7          0.42          1.66         0.82 o
  -6  -3   7          1.76          2.28         0.73 o
  -5  -3   7          0.29          0.15         0.77 o
  -4  -3   7          1.85          1.36         0.89 o
  -3  -3   7         30.64         27.11         1.13 o
  -2  -3   7         23.72         21.84         1.28 o
  -1  -3   7          6.22          6.12         0.93 o
   0  -3   7          8.99          9.27         0.87 o
   1  -3   7          2.89          3.73         0.90 o
   2  -3   7          5.17          4.82         1.10 o
   3  -3   7          7.13          7.21         1.08 o
   4  -3   7          9.24          8.26         0.80 o
   5  -3   7          2.56          4.00         0.92 o
   6  -3   7          2.10          2.80         1.54 o
   7  -3   7          0.12          0.97         1.19 o
 -11  -2   7          3.90          4.44         0.91 o
 -10  -2   7          5.45          6.13         0.77 o
  -9  -2   7          9.05          8.19         0.84 o
  -8  -2   7          2.00          3.00         0.80 o
  -7  -2   7         11.75         12.20         0.82 o
  -6  -2   7         23.70         22.07         0.86 o
  -5  -2   7         12.35         13.50         0.88 o
  -4  -2   7         10.70         12.35         0.77 o
  -3  -2   7        130.15        129.07         1.60 o
  -2  -2   7        183.39        185.02         2.13 o
  -1  -2   7          9.67         10.64         0.83 o
   0  -2   7         21.76         22.95         2.08 o
   1  -2   7         31.85         29.75         1.29 o
   2  -2   7        103.48        101.33         1.43 o
   3  -2   7         11.01         12.79         0.94 o
   4  -2   7        114.06        112.13         1.55 o
   5  -2   7         15.34         16.03         1.45 o
   6  -2   7          2.72          2.95         0.89 o
   7  -2   7          3.58          4.09         0.93 o
   8  -2   7          6.76          8.40         1.02 o
 -12  -1   7          0.54          1.41         1.04 o
 -11  -1   7          2.42          3.97         0.84 o
 -10  -1   7          0.43          1.92         0.83 o
  -9  -1   7         16.76         15.44         0.84 o
  -8  -1   7         17.21         15.95         0.75 o
  -7  -1   7         11.29         11.10         0.81 o
  -6  -1   7         17.89         19.41         0.91 o
  -5  -1   7         24.72         24.31         0.83 o
  -4  -1   7         74.61         71.27         1.05 o
  -3  -1   7        108.70        111.99         1.35 o
  -2  -1   7         27.46         23.81         0.96 o
  -1  -1   7         80.51         79.47         1.26 o
   0  -1   7        150.55        163.80         1.66 o
   1  -1   7         54.31         48.47         1.25 o
   2  -1   7         18.40         20.06         2.35 o
   3  -1   7         75.56         77.18         1.38 o
   4  -1   7        140.16        136.74         1.57 o
   5  -1   7         16.72         15.15         1.13 o
   6  -1   7          6.74          6.81         0.90 o
   7  -1   7          0.29          1.23         0.90 o
   8  -1   7          3.28          4.56         1.07 o
 -12   0   7          1.73          0.76         1.53 o
 -11   0   7          0.75          1.28         0.88 o
 -10   0   7          7.60          7.51         0.76 o
  -9   0   7         89.45         91.06         0.99 o
  -8   0   7         26.33         28.25         1.38 o
  -7   0   7         10.09          9.95         0.67 o
  -6   0   7          3.67          4.36         0.71 o
  -5   0   7          0.17         -0.35         0.85 o
  -4   0   7        164.82        172.87         2.63 o
  -3   0   7         24.41         27.13         0.84 o
  -2   0   7        108.03        114.19         1.63 o
  -1   0   7        202.91        208.29         5.27 o
   0   0   7         96.46        112.71         2.43 o
   1   0   7         10.63          9.52         1.13 o
   2   0   7         21.55         21.27         1.00 o
   3   0   7          0.51          1.34         1.08 o
   4   0   7        167.08        168.91         2.70 o
   5   0   7          9.93         12.40         2.12 o
   6   0   7          0.36          1.62         0.80 o
   7   0   7          4.05          4.69         1.00 o
   8   0   7         11.60         14.16         1.33 o
 -12   1   7          0.54          1.21         1.19 o
 -11   1   7          2.43          3.13         1.25 o
 -10   1   7          0.42          1.53         0.98 o
  -9   1   7         16.76         17.50         1.34 o
  -8   1   7         17.20         16.03         0.92 o
  -7   1   7         11.31         11.60         0.92 o
  -6   1   7         17.88         17.36         0.93 o
  -5   1   7         24.78         25.01         0.89 o
  -4   1   7         74.64         73.08         1.38 o
  -3   1   7        108.93        112.94         1.21 o
  -2   1   7         27.47         23.73         0.91 o
  -1   1   7         80.48         80.45         1.17 o
   0   1   7        150.55        157.47         1.38 o
   1   1   7         54.36         49.67         1.27 o
   2   1   7         18.44         19.25         1.02 o
   3   1   7         75.71         71.95         1.25 o
   4   1   7        140.04        131.61         5.99 o
   5   1   7         16.69         17.52         1.10 o
   6   1   7          6.74          6.99         1.38 o
   7   1   7          0.29          1.04         1.44 o
   8   1   7          3.28          4.72         1.35 o
 -11   2   7          3.89          3.92         1.43 o
 -10   2   7          5.46          6.03         1.36 o
  -9   2   7          9.03          8.48         1.22 o
  -8   2   7          2.00          2.48         0.66 o
  -7   2   7         11.78         11.23         0.95 o
  -6   2   7         23.63         23.65         0.95 o
  -5   2   7         12.30         12.47         0.89 o
  -4   2   7         10.67         11.98         0.84 o
  -3   2   7        130.09        126.47         3.63 o
  -2   2   7        183.28        184.91         3.64 o
  -1   2   7          9.71         11.85         1.00 o
   0   2   7         21.85         22.72         1.01 o
   1   2   7         31.87         34.07         1.09 o
   2   2   7        103.44        101.06         1.50 o
   3   2   7         10.99          9.95         0.97 o
   4   2   7        114.20        113.44         1.57 o
   5   2   7         15.32         16.29         1.72 o
   6   2   7          2.68          4.00         1.72 o
   7   2   7          3.59          4.47         2.12 o
   8   2   7          6.77          7.71         1.30 o
 -11   3   7          4.12          4.31         1.80 o
 -10   3   7          1.21          0.94         1.65 o
  -9   3   7          0.07          1.25         1.10 o
  -8   3   7          0.65          0.37         0.98 o
  -7   3   7          0.42          1.67         1.20 o
  -6   3   7          1.78          2.69         1.08 o
  -5   3   7          0.29          0.39         1.11 o
  -4   3   7          1.88          3.94         1.14 o
  -3   3   7         30.61         30.46         1.76 o
  -2   3   7         23.65         23.54         1.29 o
  -1   3   7          6.22          7.43         1.24 o
   0   3   7          9.13          9.59         0.98 o
   1   3   7          2.90          2.28         1.16 o
   2   3   7          5.16          4.43         0.91 o
   3   3   7          7.11          5.88         1.80 o
   4   3   7          9.26          7.29         2.12 o
   5   3   7          2.56          2.35         1.72 o
   6   3   7          2.12          3.21         1.72 o
   7   3   7          0.12          0.71         2.19 o
 -10   4   7          0.60          2.19         1.18 o
  -9   4   7          0.29         -1.25         1.65 o
  -8   4   7          0.09         -0.31         1.10 o
  -7   4   7          3.54          5.09         1.57 o
  -6   4   7         10.54         10.34         1.49 o
  -5   4   7          4.89          4.75         1.08 o
  -4   4   7          6.77          8.17         1.13 o
  -3   4   7         28.86         26.26         2.78 o
  -2   4   7        151.28        148.47         6.03 o
  -1   4   7          4.62          4.51         1.13 o
   0   4   7          2.22          2.04         1.57 o
   1   4   7          5.71          4.94         1.65 o
   2   4   7         45.17         41.36         1.88 o
   3   4   7          6.19          4.70         1.57 o
   4   4   7          1.38          2.74         1.72 o
   5   4   7          0.48          1.25         2.04 o
   6   4   7          2.59          2.59         2.12 o
   7   4   7          0.08          0.16         2.43 o
  -9   5   7          1.45          1.57         1.33 o
  -8   5   7          0.24         -0.39         1.57 o
  -7   5   7          2.24          1.96         1.49 o
  -6   5   7          1.09          0.16         1.49 o
  -5   5   7          8.46          9.56         1.57 o
  -4   5   7          1.44          1.80         1.49 o
  -3   5   7          6.09          6.42         1.65 o
  -2   5   7         16.92         14.81         1.18 o
  -1   5   7          4.83          5.72         1.49 o
   0   5   7          9.89          9.71         1.57 o
   1   5   7          0.05          1.96         1.57 o
   2   5   7          5.68          4.62         1.65 o
   3   5   7         10.93          9.95         1.72 o
   4   5   7          2.15          0.86         1.65 o
   5   5   7          3.16          2.90         2.12 o
   6   5   7          2.85          4.62         2.59 o
  -7   6   7          0.40          1.25         1.65 o
  -6   6   7          0.04          0.47         1.65 o
  -5   6   7          1.45          1.33         1.18 o
  -4   6   7          0.89          1.96         1.65 o
  -3   6   7          0.35          0.86         1.65 o
  -2   6   7          0.10          0.47         1.41 o
  -1   6   7          5.06          6.50         1.18 o
   0   6   7          0.72          0.39         1.10 o
   1   6   7          0.05          2.12         1.57 o
   2   6   7          0.54          1.88         1.65 o
   3   6   7          2.70          2.43         2.12 o
   4   6   7          0.36          0.16         2.27 o
  -4   7   7          1.88          0.47         1.72 o
  -3   7   7          0.27          1.49         1.72 o
  -2   7   7          0.01          1.49         1.65 o
  -1   7   7          0.68          2.51         1.65 o
   0   7   7          1.17          2.35         1.72 o
   1   7   7          0.38          3.13         1.72 o
  -4  -7   8          0.10          1.01         0.85 o
  -3  -7   8          0.12          0.75         0.79 o
  -2  -7   8          0.12          0.43         0.87 o
  -1  -7   8          0.28          1.14         0.77 o
   0  -7   8          0.61          1.62         0.83 o
  -7  -6   8          0.24          0.56         0.82 o
  -6  -6   8          0.99          1.59         0.75 o
  -5  -6   8          3.25          3.87         0.89 o
  -4  -6   8          2.01          2.81         0.76 o
  -3  -6   8          0.05          0.92         0.73 o
  -2  -6   8          1.65          0.90         0.73 o
  -1  -6   8          0.38          1.65         0.74 o
   0  -6   8          1.00          2.57         0.85 o
   1  -6   8          0.06          1.47         0.88 o
   2  -6   8          0.49          0.24         1.04 o
   3  -6   8          0.60          1.62         1.07 o
  -9  -5   8          0.19          0.46         1.01 o
  -8  -5   8          1.36          1.52         0.87 o
  -7  -5   8          1.13          1.00         0.73 o
  -6  -5   8          0.88          1.83         0.76 o
  -5  -5   8          0.32          1.22         0.92 o
  -4  -5   8          4.54          5.18         0.72 o
  -3  -5   8          2.67          2.57         0.78 o
  -2  -5   8          0.28          1.04         0.70 o
  -1  -5   8          1.00          1.81         0.60 o
   0  -5   8          4.91          4.41         0.64 o
   1  -5   8          0.16          1.14         0.73 o
   2  -5   8          0.72          0.16         0.95 o
   3  -5   8          8.73          7.69         1.00 o
   4  -5   8          0.64          2.21         0.93 o
   5  -5   8          0.00         -0.05         0.89 o
 -10  -4   8          0.93          1.52         0.81 o
  -9  -4   8          0.20          0.32         0.75 o
  -8  -4   8          0.16          0.04         0.84 o
  -7  -4   8          1.78          1.60         0.84 o
  -6  -4   8          1.08          1.73         0.63 o
  -5  -4   8          0.69          1.22         0.79 o
  -4  -4   8         14.92         15.76         0.94 o
  -3  -4   8         45.93         45.06         1.10 o
  -2  -4   8         11.95         12.40         0.81 o
  -1  -4   8          0.45          0.02         0.93 o
   0  -4   8          0.72          1.42         0.90 o
   1  -4   8          6.39          6.28         0.85 o
   2  -4   8          3.05          2.20         0.74 o
   3  -4   8          7.65          9.40         0.77 o
   4  -4   8          0.29          1.19         0.77 o
   5  -4   8          2.57          2.27         0.83 o
   6  -4   8          3.44          3.31         0.91 o
 -11  -3   8          9.37         10.33         1.07 o
 -10  -3   8          0.98          0.63         0.84 o
  -9  -3   8          1.15          0.74         0.83 o
  -8  -3   8          4.11          2.70         0.84 o
  -7  -3   8          5.20          5.49         1.02 o
  -6  -3   8          2.23          0.75         0.72 o
  -5  -3   8         22.85         22.06         0.78 o
  -4  -3   8         10.61         11.14         0.96 o
  -3  -3   8         35.62         29.98         1.05 o
  -2  -3   8          4.77          5.63         0.79 o
  -1  -3   8         17.45         17.09         0.88 o
   0  -3   8         15.32         14.23         1.18 o
   1  -3   8         28.63         27.90         1.19 o
   2  -3   8         12.33          9.58         1.10 o
   3  -3   8          7.73          6.17         1.05 o
   4  -3   8          6.78          7.46         1.07 o
   5  -3   8          3.86          4.18         0.98 o
   6  -3   8          2.05          2.65         1.02 o
   7  -3   8          0.16          0.91         0.93 o
 -11  -2   8          0.65          2.58         0.85 o
 -10  -2   8          0.62          0.74         0.74 o
  -9  -2   8          1.17          0.37         0.90 o
  -8  -2   8          2.10          2.42         0.68 o
  -7  -2   8          3.94          3.11         0.73 o
  -6  -2   8         13.33         15.76         0.87 o
  -5  -2   8          5.90          5.07         0.91 o
  -4  -2   8          3.97          4.57         0.74 o
  -3  -2   8        124.62        121.67         2.18 o
  -2  -2   8         57.73         51.99         1.30 o
  -1  -2   8          4.25          3.84         1.10 o
   0  -2   8         25.83         24.87         2.35 o
   1  -2   8         24.21         22.20         2.90 o
   2  -2   8         24.02         22.17         1.16 o
   3  -2   8         21.37         20.90         1.16 o
   4  -2   8          3.61          3.61         0.84 o
   5  -2   8         12.92         11.87         0.94 o
   6  -2   8          7.49          8.15         0.79 o
   7  -2   8          0.33          1.63         0.77 o
 -12  -1   8          0.30          1.24         1.01 o
 -11  -1   8          1.87          3.01         0.89 o
 -10  -1   8          2.93          3.19         0.84 o
  -9  -1   8         39.07         36.83         0.94 o
  -8  -1   8          4.31          4.94         0.70 o
  -7  -1   8          6.82          6.91         0.66 o
  -6  -1   8          7.42          7.70         0.72 o
  -5  -1   8         54.91         57.91         0.80 o
  -4  -1   8         27.50         28.00         0.76 o
  -3  -1   8         37.41         39.36         0.80 o
  -2  -1   8          7.99          7.82         0.98 o
  -1  -1   8         64.16         65.24         1.17 o
   0  -1   8         40.46         40.06         1.25 o
   1  -1   8         15.10         14.21         1.11 o
   2  -1   8         26.06         28.52         1.16 o
   3  -1   8         46.31         45.28         1.37 o
   4  -1   8         57.00         57.35         1.30 o
   5  -1   8         16.90         17.35         1.10 o
   6  -1   8          0.30          0.56         1.08 o
   7  -1   8          0.25          0.40         0.96 o
   8  -1   8          5.03          6.35         1.04 o
 -12   0   8          0.27          1.67         0.93 o
 -11   0   8          2.59          3.19         0.78 o
 -10   0   8          0.05          0.72         0.72 o
  -9   0   8         82.21         82.47         1.06 o
  -8   0   8         12.67         12.55         0.83 o
  -7   0   8          2.94          3.01         0.64 o
  -6   0   8          3.44          3.72         0.78 o
  -5   0   8        313.64        339.10         4.95 o
  -4   0   8          0.01          0.23         0.73 o
  -3   0   8          5.71          6.28         0.83 o
  -2   0   8          0.73          2.26         0.93 o
  -1   0   8        121.62        115.68         1.74 o
   0   0   8         17.79         16.30         1.16 o
   1   0   8         38.99         38.80         1.19 o
   2   0   8          5.72          4.83         0.82 o
   3   0   8         36.13         38.58         1.01 o
   4   0   8         13.83         12.52         0.90 o
   5   0   8          2.81          3.60         1.10 o
   6   0   8          0.08          0.70         0.87 o
   7   0   8          2.36          2.13         0.96 o
   8   0   8          1.44          2.82         1.09 o
 -12   1   8          0.30          1.04         1.27 o
 -11   1   8          1.87          1.77         0.88 o
 -10   1   8          2.93          2.46         0.83 o
  -9   1   8         39.10         35.91         1.28 o
  -8   1   8          4.33          3.68         0.78 o
  -7   1   8          6.83          7.33         0.93 o
  -6   1   8          7.42          6.69         0.90 o
  -5   1   8         54.92         59.86         1.63 o
  -4   1   8         27.44         28.43         0.91 o
  -3   1   8         37.40         39.41         0.97 o
  -2   1   8          7.97          8.77         0.75 o
  -1   1   8         64.15         62.88         0.99 o
   0   1   8         40.48         41.48         1.52 o
   1   1   8         15.10         16.34         1.14 o
   2   1   8         26.04         27.30         0.92 o
   3   1   8         46.31         44.02         1.06 o
   4   1   8         56.97         58.72         1.24 o
   5   1   8         16.86         16.36         1.06 o
   6   1   8          0.30          1.27         1.38 o
   7   1   8          0.25          0.86         1.65 o
   8   1   8          5.06          6.31         1.33 o
 -11   2   8          0.64          2.05         1.06 o
 -10   2   8          0.62          1.51         1.26 o
  -9   2   8          1.18          1.30         0.93 o
  -8   2   8          2.12          4.25         0.92 o
  -7   2   8          3.94          3.20         0.87 o
  -6   2   8         13.33         15.76         0.99 o
  -5   2   8          5.89          5.84         0.78 o
  -4   2   8          3.87          4.67         0.92 o
  -3   2   8        124.45        117.20         1.21 o
  -2   2   8         57.77         50.26         0.99 o
  -1   2   8          4.24          4.50         0.91 o
   0   2   8         25.91         25.47         1.00 o
   1   2   8         24.28         23.84         0.91 o
   2   2   8         24.05         23.56         1.49 o
   3   2   8         21.36         20.66         1.21 o
   4   2   8          3.59          4.03         1.10 o
   5   2   8         12.88         11.36         1.65 o
   6   2   8          7.48          8.70         1.72 o
   7   2   8          0.33          0.31         1.80 o
 -11   3   8          9.38         14.34         1.80 o
 -10   3   8          0.99          0.55         1.65 o
  -9   3   8          1.15          2.55         1.26 o
  -8   3   8          4.12          4.13         1.00 o
  -7   3   8          5.20          3.83         1.20 o
  -6   3   8          2.24          1.92         0.81 o
  -5   3   8         22.83         20.50         0.95 o
  -4   3   8         10.62          9.96         0.91 o
  -3   3   8         35.63         30.07         1.02 o
  -2   3   8          4.78          5.71         0.96 o
  -1   3   8         17.61         15.24         1.18 o
   0   3   8         15.35         15.12         0.83 o
   1   3   8         28.69         27.85         1.21 o
   2   3   8         12.34         11.51         1.10 o
   3   3   8          7.73          7.72         0.91 o
   4   3   8          6.79          8.38         2.04 o
   5   3   8          3.85          3.92         1.65 o
   6   3   8          2.04          3.45         1.72 o
   7   3   8          0.16          0.39         2.27 o
 -10   4   8          0.93          1.65         1.65 o
  -9   4   8          0.20         -2.51         1.25 o
  -8   4   8          0.16          1.72         1.57 o
  -7   4   8          1.78          1.65         1.10 o
  -6   4   8          1.08          1.60         0.90 o
  -5   4   8          0.70          1.41         1.05 o
  -4   4   8         14.96         13.52         1.16 o
  -3   4   8         45.95         41.33         1.11 o
  -2   4   8         11.94         12.14         0.93 o
  -1   4   8          0.46          0.58         1.07 o
   0   4   8          0.73          0.24         0.90 o
   1   4   8          6.38          7.60         1.49 o
   2   4   8          3.06          5.95         1.65 o
   3   4   8          7.65          6.19         1.72 o
   4   4   8          0.30         -0.08         2.04 o
   5   4   8          2.57          3.21         1.80 o
   6   4   8          3.44          5.25         2.27 o
  -9   5   8          0.18          0.94         1.33 o
  -8   5   8          1.37          0.31         1.10 o
  -7   5   8          1.12          3.06         1.57 o
  -6   5   8          0.89         -0.24         1.10 o
  -5   5   8          0.32          0.00         1.57 o
  -4   5   8          4.55          5.41         1.65 o
  -3   5   8          2.67          4.47         1.57 o
  -2   5   8          0.28          1.33         1.57 o
  -1   5   8          1.00          2.74         1.57 o
   0   5   8          4.90          5.41         1.65 o
   1   5   8          0.17         -0.71         1.18 o
   2   5   8          0.72          2.59         1.57 o
   3   5   8          8.71         10.11         2.04 o
   4   5   8          0.64          3.37         1.80 o
   5   5   8          0.00          1.02         2.27 o
  -7   6   8          0.24         -0.78         1.65 o
  -6   6   8          0.99          1.33         1.57 o
  -5   6   8          3.24          2.51         1.18 o
  -4   6   8          2.01          2.51         1.65 o
  -3   6   8          0.05         -1.10         1.65 o
  -2   6   8          1.66          2.04         1.65 o
  -1   6   8          0.38          1.96         1.57 o
   0   6   8          1.00          1.02         1.65 o
   1   6   8          0.06          0.24         1.72 o
   2   6   8          0.50          0.55         1.65 o
   3   6   8          0.60         -1.49         1.80 o
  -3   7   8          0.12         -0.16         1.72 o
  -2   7   8          0.12         -0.55         1.72 o
  -1   7   8          0.28          1.02         1.72 o
   0   7   8          0.61          1.25         1.80 o
  -7  -6   9          0.10          0.82         0.90 o
  -6  -6   9          0.34          1.57         0.70 o
  -5  -6   9          2.46          3.22         0.80 o
  -4  -6   9          0.80          1.50         0.81 o
  -3  -6   9          0.30          0.39         0.72 o
  -2  -6   9          0.01          1.05         0.80 o
  -1  -6   9          0.50          1.71         0.83 o
   0  -6   9          0.25          2.31         0.88 o
   1  -6   9          0.55          1.73         0.96 o
   2  -6   9          2.45          3.17         0.84 o
  -8  -5   9          0.83          0.54         0.81 o
  -7  -5   9          0.39          0.70         0.70 o
  -6  -5   9          1.26          2.00         0.76 o
  -5  -5   9          0.04          0.37         0.84 o
  -4  -5   9          0.28         -0.40         0.70 o
  -3  -5   9          4.62          4.89         0.78 o
  -2  -5   9          1.49          1.98         0.79 o
  -1  -5   9          0.87          0.78         0.75 o
   0  -5   9          0.99          1.72         0.66 o
   1  -5   9          5.59          4.99         0.82 o
   2  -5   9          0.83          1.28         0.81 o
   3  -5   9          1.27          2.53         1.03 o
   4  -5   9          2.84          2.70         0.91 o
 -10  -4   9          0.09          2.17         1.15 o
  -9  -4   9          0.14          1.15         0.98 o
  -8  -4   9          2.14          2.63         0.78 o
  -7  -4   9          0.23         -0.18         0.74 o
  -6  -4   9          1.81          1.91         0.84 o
  -5  -4   9          3.27          4.94         0.89 o
  -4  -4   9          9.72         10.48         0.93 o
  -3  -4   9         21.26         20.54         0.98 o
  -2  -4   9          2.94          3.43         0.80 o
  -1  -4   9          3.97          1.39         0.93 o
   0  -4   9          2.29          1.80         0.78 o
   1  -4   9          5.21          4.42         0.92 o
   2  -4   9          0.91          1.76         1.05 o
   3  -4   9          0.80          0.74         0.87 o
   4  -4   9          1.20          2.45         1.00 o
   5  -4   9          0.85          1.83         0.75 o
 -11  -3   9          1.55          2.17         1.27 o
 -10  -3   9          1.25          1.49         0.83 o
  -9  -3   9          0.61          1.74         0.75 o
  -8  -3   9          8.60          9.12         0.86 o
  -7  -3   9         22.65         20.21         0.94 o
  -6  -3   9          0.04         -0.02         0.69 o
  -5  -3   9          0.24          1.11         0.68 o
  -4  -3   9         81.25         78.06         2.76 o
  -3  -3   9        280.12        269.16         5.18 o
  -2  -3   9          2.59          2.80         0.79 o
  -1  -3   9          2.66          3.78         0.80 o
   0  -3   9          9.89          9.40         0.94 o
   1  -3   9         59.16         55.76         1.22 o
   2  -3   9          7.93          9.18         1.08 o
   3  -3   9          0.80          1.19         0.98 o
   4  -3   9          3.67          4.34         1.05 o
   5  -3   9          3.50          5.15         0.94 o
   6  -3   9          1.50          2.18         0.96 o
 -11  -2   9          4.19          5.68         0.90 o
 -10  -2   9          0.38         -0.28         0.79 o
  -9  -2   9          5.81          6.50         0.71 o
  -8  -2   9          0.79          1.42         0.72 o
  -7  -2   9          0.33          0.45         0.79 o
  -6  -2   9          1.30          1.72         0.81 o
  -5  -2   9         34.91         32.52         1.22 o
  -4  -2   9          7.89          7.94         0.72 o
  -3  -2   9          9.63          7.78         0.95 o
  -2  -2   9         28.68         27.08         0.88 o
  -1  -2   9         11.58         12.57         1.13 o
   0  -2   9          4.70          4.24         1.05 o
   1  -2   9         47.88         47.23         1.22 o
   2  -2   9          3.57          3.19         1.02 o
   3  -2   9         17.87         18.53         1.08 o
   4  -2   9          0.88          1.45         1.06 o
   5  -2   9          4.35          4.62         1.13 o
   6  -2   9          0.87          2.77         0.92 o
   7  -2   9          4.13          3.50         0.92 o
 -11  -1   9          0.76          0.99         0.79 o
 -10  -1   9         11.98         12.60         0.78 o
  -9  -1   9          8.34         10.23         0.82 o
  -8  -1   9          5.33          6.91         0.81 o
  -7  -1   9          3.80          3.15         0.64 o
  -6  -1   9          0.54          0.44         0.79 o
  -5  -1   9         66.92         69.94         1.17 o
  -4  -1   9          1.53          1.64         0.68 o
  -3  -1   9          1.36          0.83         0.90 o
  -2  -1   9          4.78          5.17         0.79 o
  -1  -1   9         61.79         68.50         1.53 o
   0  -1   9          4.88          5.68         1.08 o
   1  -1   9         26.40         24.92         1.13 o
   2  -1   9         15.35         15.07         1.13 o
   3  -1   9        194.52        192.79         5.41 o
   4  -1   9         15.96         14.87         1.11 o
   5  -1   9          0.50          1.08         1.05 o
   6  -1   9          0.65          0.67         1.13 o
   7  -1   9         11.88         14.95         1.04 o
 -12   0   9          0.04          0.16         1.27 o
 -11   0   9          0.67          1.94         0.74 o
 -10   0   9          0.31          1.12         0.81 o
  -9   0   9         43.49         36.36         0.91 o
  -8   0   9          1.07          1.20         0.76 o
  -7   0   9          0.01          0.15         0.75 o
  -6   0   9          4.66          6.16         0.94 o
  -5   0   9         68.84         63.19         1.06 o
  -4   0   9         47.34         40.46         0.95 o
  -3   0   9         11.25          9.70         0.93 o
  -2   0   9          0.25          1.62         0.92 o
  -1   0   9          5.50          6.48         0.79 o
   0   0   9         11.60         12.54         0.90 o
   1   0   9          0.16         -0.89         1.10 o
   2   0   9          5.52          4.94         1.13 o
   3   0   9         30.81         30.77         1.05 o
   4   0   9          0.91          2.08         1.05 o
   5   0   9          0.29          0.58         1.72 o
   6   0   9          8.11          8.59         0.99 o
   7   0   9          0.93          2.30         1.04 o
 -11   1   9          0.76          1.72         1.03 o
 -10   1   9         11.98         12.29         1.03 o
  -9   1   9          8.35          8.85         0.89 o
  -8   1   9          5.35          6.93         0.97 o
  -7   1   9          3.77          3.41         0.87 o
  -6   1   9          0.53          2.09         1.10 o
  -5   1   9         66.86         70.72         1.66 o
  -4   1   9          1.52          1.78         0.80 o
  -3   1   9          1.34          0.24         0.93 o
  -2   1   9          4.78          4.31         1.22 o
  -1   1   9         61.89         67.11         1.01 o
   0   1   9          4.95          4.25         0.88 o
   1   1   9         26.34         24.63         1.04 o
   2   1   9         15.39         15.71         1.03 o
   3   1   9        194.57        199.13         1.52 o
   4   1   9         15.83         14.86         0.93 o
   5   1   9          0.48          1.97         0.97 o
   6   1   9          0.64         -0.31         1.72 o
   7   1   9         11.87         16.69         1.88 o
 -11   2   9          4.19          5.97         1.09 o
 -10   2   9          0.38          1.00         0.97 o
  -9   2   9          5.82          7.43         0.96 o
  -8   2   9          0.79          0.98         0.80 o
  -7   2   9          0.31         -0.40         0.72 o
  -6   2   9          1.29          2.04         0.90 o
  -5   2   9         34.90         32.52         0.91 o
  -4   2   9          7.77          7.96         0.80 o
  -3   2   9          9.62          7.65         0.73 o
  -2   2   9         28.72         26.17         0.81 o
  -1   2   9         11.66         11.85         0.85 o
   0   2   9          4.77          5.25         1.26 o
   1   2   9         48.03         43.20         1.89 o
   2   2   9          3.58          2.77         0.83 o
   3   2   9         17.93         19.32         1.37 o
   4   2   9          0.87          3.56         1.10 o
   5   2   9          4.35          3.53         1.65 o
   6   2   9          0.88          2.43         1.80 o
   7   2   9          4.14          5.25         2.27 o
 -10   3   9          1.24          0.72         1.50 o
  -9   3   9          0.61          1.65         1.30 o
  -8   3   9          8.61          7.83         1.13 o
  -7   3   9         22.65         21.57         1.28 o
  -6   3   9          0.04          0.49         0.92 o
  -5   3   9          0.23          1.92         0.87 o
  -4   3   9         81.24         81.74         1.29 o
  -3   3   9        279.90        266.61         7.46 o
  -2   3   9          2.57          1.25         0.93 o
  -1   3   9          2.87          2.57         0.87 o
   0   3   9         10.08          9.37         0.98 o
   1   3   9         59.13         52.73         2.19 o
   2   3   9          7.94          7.16         0.87 o
   3   3   9          0.80          0.37         1.10 o
   4   3   9          3.68          4.07         1.57 o
   5   3   9          3.51          4.86         1.72 o
   6   3   9          1.50          1.49         1.80 o
 -10   4   9          0.09          4.15         1.80 o
  -9   4   9          0.14          2.66         1.65 o
  -8   4   9          2.14          2.49         1.26 o
  -7   4   9          0.24         -0.19         0.96 o
  -6   4   9          1.82          1.02         1.10 o
  -5   4   9          3.26          3.02         1.17 o
  -4   4   9          9.72         11.31         1.16 o
  -3   4   9         21.26         20.07         1.01 o
  -2   4   9          2.93          4.39         1.13 o
  -1   4   9          3.98          3.34         1.13 o
   0   4   9          2.28          2.91         0.94 o
   1   4   9          5.22          6.44         1.25 o
   2   4   9          0.91          1.49         1.49 o
   3   4   9          0.80         -1.49         1.72 o
   4   4   9          1.21          1.18         1.65 o
   5   4   9          0.85          1.65         1.80 o
  -8   5   9          0.83          1.57         1.18 o
  -7   5   9          0.39         -1.33         1.57 o
  -6   5   9          1.25          2.04         1.10 o
  -5   5   9          0.04          5.25         1.57 o
  -4   5   9          0.28          2.98         1.65 o
  -3   5   9          4.63          5.17         1.65 o
  -2   5   9          1.48          1.88         1.18 o
  -1   5   9          0.87         -0.08         1.57 o
   0   5   9          1.00          1.41         1.65 o
   1   5   9          5.61          5.56         1.65 o
   2   5   9          0.83          2.27         1.65 o
   3   5   9          1.28          0.24         1.72 o
   4   5   9          2.84          3.45         2.12 o
  -6   6   9          0.34          1.10         1.18 o
  -5   6   9          2.46          5.56         1.72 o
  -4   6   9          0.80          0.63         1.72 o
  -3   6   9          0.30          1.33         1.65 o
  -2   6   9          0.01          0.31         1.65 o
  -1   6   9          0.51          1.18         1.18 o
   0   6   9          0.26         -0.71         1.18 o
   1   6   9          0.55          1.49         1.80 o
   2   6   9          2.45          2.66         1.80 o
  -6  -6  10          0.16          0.09         0.73 o
  -5  -6  10          1.60          2.54         1.13 o
  -4  -6  10          0.84          0.47         0.88 o
  -3  -6  10          0.10          2.05         0.84 o
  -2  -6  10          2.21          2.06         0.87 o
  -1  -6  10          2.02          1.83         0.88 o
   0  -6  10          0.41          1.19         0.92 o
   1  -6  10          0.03         -1.21         0.75 o
  -8  -5  10          0.39         -0.36         0.77 o
  -7  -5  10          0.46          1.32         0.68 o
  -6  -5  10          0.68          1.16         0.76 o
  -5  -5  10          2.07          3.23         1.31 o
  -4  -5  10          4.46          3.42         0.95 o
  -3  -5  10          1.80          1.66         0.83 o
  -2  -5  10          0.79          2.56         0.97 o
  -1  -5  10          0.32          0.50         0.90 o
   0  -5  10          0.77          0.65         0.92 o
   1  -5  10          0.71          1.46         0.92 o
   2  -5  10          1.47          1.19         0.95 o
   3  -5  10          0.02         -0.01         0.75 o
  -9  -4  10          0.80          1.27         0.95 o
  -8  -4  10          0.85          0.96         0.70 o
  -7  -4  10          1.55          1.72         0.84 o
  -6  -4  10          0.96          1.45         0.72 o
  -5  -4  10          1.06          2.54         0.79 o
  -4  -4  10          4.61          4.67         0.90 o
  -3  -4  10         15.47         14.28         0.96 o
  -2  -4  10          0.04          1.12         0.90 o
  -1  -4  10          1.85          1.60         0.89 o
   0  -4  10          3.93          2.36         0.90 o
   1  -4  10         14.87         15.19         1.25 o
   2  -4  10          0.98          1.08         1.08 o
   3  -4  10          0.15          0.36         0.97 o
   4  -4  10          1.39          1.67         1.05 o
   5  -4  10          2.93          4.07         0.88 o
 -10  -3  10          0.53          1.07         0.82 o
  -9  -3  10          0.07          0.94         0.75 o
  -8  -3  10          0.70          1.01         0.75 o
  -7  -3  10          0.73          2.12         0.65 o
  -6  -3  10          1.84          2.21         0.75 o
  -5  -3  10          0.94          0.61         0.77 o
  -4  -3  10         12.39         11.84         0.82 o
  -3  -3  10         28.34         27.90         0.90 o
  -2  -3  10         11.77         11.71         0.84 o
  -1  -3  10          0.99          2.38         1.08 o
   0  -3  10          2.63          2.78         1.05 o
   1  -3  10          6.49          6.27         1.08 o
   2  -3  10          4.53          5.84         1.05 o
   3  -3  10          0.46          2.50         1.02 o
   4  -3  10          4.11          5.36         1.11 o
   5  -3  10          5.16          6.79         1.51 o
   6  -3  10          0.39          0.88         1.04 o
 -11  -2  10          0.92          0.95         0.80 o
 -10  -2  10          3.88          4.08         0.69 o
  -9  -2  10          0.71          1.72         0.73 o
  -8  -2  10          3.17          3.24         0.74 o
  -7  -2  10          4.30          5.31         0.70 o
  -6  -2  10          2.30          2.79         0.79 o
  -5  -2  10          1.11         -0.38         0.78 o
  -4  -2  10         19.72         20.57         1.26 o
  -3  -2  10         30.05         32.77         1.04 o
  -2  -2  10          1.76          2.86         1.11 o
  -1  -2  10          0.86          1.80         1.08 o
   0  -2  10         11.20         11.70         1.37 o
   1  -2  10          9.39          9.75         1.05 o
   2  -2  10          6.85          5.20         1.02 o
   3  -2  10         10.84         11.48         1.13 o
   4  -2  10          4.68          6.48         0.94 o
   5  -2  10          0.94          0.72         0.91 o
   6  -2  10          0.14          0.48         0.80 o
 -11  -1  10          1.58          1.47         0.87 o
 -10  -1  10          6.78          7.41         0.86 o
  -9  -1  10          3.22          3.59         0.83 o
  -8  -1  10          0.63          1.55         0.76 o
  -7  -1  10          0.70          1.33         0.66 o
  -6  -1  10         18.77         20.28         0.86 o
  -5  -1  10         12.07         12.61         0.76 o
  -4  -1  10          5.17          4.41         0.90 o
  -3  -1  10         45.31         45.93         1.57 o
  -2  -1  10         10.68         11.17         0.80 o
  -1  -1  10          5.05          4.56         0.75 o
   0  -1  10          0.92          1.14         1.05 o
   1  -1  10         12.51         14.00         0.90 o
   2  -1  10          7.54          7.41         0.88 o
   3  -1  10         16.95         14.08         1.21 o
   4  -1  10          5.54          6.21         0.80 o
   5  -1  10          0.67          1.68         1.92 o
   6  -1  10          1.87          1.22         1.19 o
 -11   0  10          0.30          0.84         1.00 o
 -10   0  10         20.80         18.34         0.85 o
  -9   0  10          1.95          1.06         0.72 o
  -8   0  10          1.72          2.98         0.87 o
  -7   0  10          2.35          2.89         0.70 o
  -6   0  10          4.86          5.68         0.83 o
  -5   0  10          2.57          3.62         0.93 o
  -4   0  10          6.25          5.45         0.91 o
  -3   0  10          4.08          4.63         0.96 o
  -2   0  10        107.69        103.10         2.40 o
  -1   0  10         44.69         45.56         0.85 o
   0   0  10         11.99         12.51         0.71 o
   1   0  10         10.31         11.86         0.96 o
   2   0  10         35.30         38.12         1.84 o
   3   0  10        136.76        134.84         3.88 o
   4   0  10         12.00         11.48         1.13 o
   5   0  10          0.16          1.09         1.06 o
   6   0  10          0.00          1.00         1.01 o
   7   0  10          6.41          9.34         1.43 o
 -11   1  10          1.58          1.81         0.98 o
 -10   1  10          6.78          6.03         1.01 o
  -9   1  10          3.22          3.89         0.77 o
  -8   1  10          0.65          1.85         0.73 o
  -7   1  10          0.69          1.35         0.67 o
  -6   1  10         18.80         20.73         0.86 o
  -5   1  10         12.02         13.37         0.93 o
  -4   1  10          5.17          4.44         0.91 o
  -3   1  10         45.27         47.63         1.05 o
  -2   1  10         10.68         10.14         0.89 o
  -1   1  10          5.06          5.12         0.76 o
   0   1  10          0.90          0.82         0.79 o
   1   1  10         12.64         13.05         0.83 o
   2   1  10          7.58          8.40         1.01 o
   3   1  10         16.96         16.27         1.12 o
   4   1  10          5.52          5.94         1.02 o
   5   1  10          0.67          0.27         0.77 o
   6   1  10          1.88          3.68         1.72 o
 -11   2  10          0.93          1.22         1.41 o
 -10   2  10          3.88          4.76         1.00 o
  -9   2  10          0.72          0.52         0.80 o
  -8   2  10          3.18          3.16         0.75 o
  -7   2  10          4.28          3.31         0.88 o
  -6   2  10          2.30          2.16         0.87 o
  -5   2  10          1.01          1.10         0.87 o
  -4   2  10         19.61         19.06         0.83 o
  -3   2  10         30.02         32.99         1.01 o
  -2   2  10          1.76          2.21         0.89 o
  -1   2  10          0.93          1.59         0.90 o
   0   2  10         11.37         10.65         0.99 o
   1   2  10          9.44          7.15         0.84 o
   2   2  10          6.85          6.86         0.95 o
   3   2  10         10.84         10.75         2.04 o
   4   2  10          4.68          6.17         1.16 o
   5   2  10          0.93          1.65         1.65 o
   6   2  10          0.14          0.55         1.72 o
 -10   3  10          0.53          0.61         1.41 o
  -9   3  10          0.07          0.32         1.26 o
  -8   3  10          0.71          1.00         0.93 o
  -7   3  10          0.73          1.78         0.90 o
  -6   3  10          1.84          2.30         0.86 o
  -5   3  10          0.94          1.53         0.87 o
  -4   3  10         12.36         11.60         0.83 o
  -3   3  10         28.34         28.53         0.99 o
  -2   3  10         11.78         12.89         0.96 o
  -1   3  10          1.19          1.62         0.84 o
   0   3  10          2.62          2.89         0.96 o
   1   3  10          6.51          5.04         0.90 o
   2   3  10          4.54          4.78         0.94 o
   3   3  10          0.46          0.69         1.10 o
   4   3  10          4.10          3.92         1.80 o
   5   3  10          5.15          4.94         1.72 o
   6   3  10          0.39          0.47         2.35 o
  -9   4  10          0.80          2.61         1.80 o
  -8   4  10          0.85          1.42         1.32 o
  -7   4  10          1.56          1.84         0.97 o
  -6   4  10          0.95          0.38         0.90 o
  -5   4  10          1.07          1.63         0.91 o
  -4   4  10          4.62          4.31         0.90 o
  -3   4  10         15.49         14.37         1.13 o
  -2   4  10          0.06          0.52         1.08 o
  -1   4  10          1.85          3.47         1.08 o
   0   4  10          3.93          5.71         1.11 o
   1   4  10         14.86         12.96         1.19 o
   2   4  10          0.98          1.25         1.57 o
   3   4  10          0.15         -2.12         1.72 o
   4   4  10          1.40          1.18         2.12 o
   5   4  10          2.92          3.53         1.80 o
  -8   5  10          0.39          1.18         1.72 o
  -7   5  10          0.46          1.10         1.65 o
  -6   5  10          0.68          1.33         1.57 o
  -5   5  10          2.07          5.33         1.18 o
  -4   5  10          4.45          3.29         1.18 o
  -3   5  10          1.81          2.04         1.18 o
  -2   5  10          0.79          2.59         1.65 o
  -1   5  10          0.32          1.10         1.57 o
   0   5  10          0.76          2.51         1.65 o
   1   5  10          0.71          0.94         1.65 o
   2   5  10          1.48          2.98         1.80 o
   3   5  10          0.03          0.39         1.80 o
  -6   6  10          0.16          0.86         1.80 o
  -5   6  10          1.60          2.43         1.72 o
  -4   6  10          0.83          1.33         1.65 o
  -3   6  10          0.10         -0.08         1.57 o
  -2   6  10          2.21          0.24         1.72 o
  -1   6  10          2.02          0.55         1.72 o
   0   6  10          0.40          1.41         1.65 o
   1   6  10          0.04          0.94         1.80 o
  -5  -6  11          0.09          0.12         1.30 o
  -4  -6  11          0.09         -0.13         0.80 o
  -3  -6  11          0.62          1.56         0.88 o
  -2  -6  11          0.57          2.06         0.93 o
  -1  -6  11          0.38          0.82         0.96 o
   0  -6  11          0.02         -1.41         1.25 o
  -8  -5  11          0.31         -0.31         0.94 o
  -7  -5  11          0.30          0.37         0.70 o
  -6  -5  11          1.26          1.62         0.79 o
  -5  -5  11          3.53          3.35         0.77 o
  -4  -5  11          1.63          2.15         0.84 o
  -3  -5  11          0.17          0.91         0.93 o
  -2  -5  11          0.15          1.12         0.83 o
  -1  -5  11          1.69          2.92         1.03 o
   0  -5  11          0.59          0.43         1.21 o
   1  -5  11          0.50          0.13         0.98 o
   2  -5  11          1.29          1.60         0.99 o
  -9  -4  11          1.37          0.91         0.86 o
  -8  -4  11          1.89          1.01         0.77 o
  -7  -4  11          1.02          1.61         0.72 o
  -6  -4  11          1.05          3.42         0.81 o
  -5  -4  11          1.29          2.39         0.69 o
  -4  -4  11         23.93         21.99         0.82 o
  -3  -4  11          0.31          0.48         0.96 o
  -2  -4  11          0.28          1.54         0.90 o
  -1  -4  11          3.16          3.94         0.88 o
   0  -4  11          9.99         10.22         2.23 o
   1  -4  11          0.74          1.23         0.88 o
   2  -4  11          0.67          1.54         0.98 o
   3  -4  11          0.46          0.59         0.92 o
   4  -4  11          1.62          2.58         0.85 o
 -10  -3  11          0.36         -0.24         0.91 o
  -9  -3  11          0.52          1.27         0.78 o
  -8  -3  11          0.67          0.93         0.66 o
  -7  -3  11          3.11          3.21         0.74 o
  -6  -3  11          0.17          0.44         0.81 o
  -5  -3  11          1.96          3.12         0.66 o
  -4  -3  11         15.26         14.67         0.79 o
  -3  -3  11          3.43          2.78         0.90 o
  -2  -3  11          0.71         -0.51         1.11 o
  -1  -3  11          0.85          0.76         1.02 o
   0  -3  11          3.12          3.47         1.25 o
   1  -3  11          1.18          2.27         1.05 o
   2  -3  11          0.64          0.44         1.08 o
   3  -3  11          0.73          0.69         1.13 o
   4  -3  11          1.68          1.34         1.16 o
   5  -3  11          0.38          0.70         0.89 o
 -11  -2  11          1.36          0.98         0.74 o
 -10  -2  11          1.75          1.43         0.70 o
  -9  -2  11          1.52          2.77         0.83 o
  -8  -2  11          6.06          6.95         0.92 o
  -7  -2  11          0.85          2.02         0.78 o
  -6  -2  11          0.49          0.71         0.62 o
  -5  -2  11         13.35         13.23         0.65 o
  -4  -2  11         32.43         32.12         0.86 o
  -3  -2  11          3.48          2.58         0.93 o
  -2  -2  11         11.61         12.34         1.16 o
  -1  -2  11          5.11          5.69         0.94 o
   0  -2  11         10.92         11.77         0.98 o
   1  -2  11         15.84         15.48         1.11 o
   2  -2  11          7.89          7.05         1.33 o
   3  -2  11          3.54          4.90         1.06 o
   4  -2  11          2.79          4.00         1.49 o
   5  -2  11          4.06          2.86         1.22 o
 -11  -1  11          0.26          1.00         0.74 o
 -10  -1  11         13.14         14.49         0.81 o
  -9  -1  11          0.88          0.89         0.79 o
  -8  -1  11          1.26          1.71         0.70 o
  -7  -1  11          2.96          2.86         0.75 o
  -6  -1  11         29.09         29.45         1.04 o
  -5  -1  11          3.31          3.58         0.90 o
  -4  -1  11          4.48          6.11         0.93 o
  -3  -1  11          9.57         11.03         0.92 o
  -2  -1  11          7.35          8.21         0.89 o
  -1  -1  11          6.82          6.66         0.88 o
   0  -1  11          8.08          9.45         1.21 o
   1  -1  11          5.75          4.10         0.78 o
   2  -1  11          0.38          1.31         1.57 o
   3  -1  11          6.53          6.14         1.25 o
   4  -1  11          0.74          2.12         1.41 o
   5  -1  11          1.78          1.25         1.13 o
   6  -1  11          0.91          1.96         1.72 o
 -11   0  11          0.38          0.95         0.98 o
 -10   0  11          2.79          2.48         0.98 o
  -9   0  11          0.02          0.90         0.93 o
  -8   0  11          0.01          0.42         0.75 o
  -7   0  11          0.83          1.50         0.73 o
  -6   0  11         50.85         51.90         2.17 o
  -5   0  11          3.05          3.55         0.75 o
  -4   0  11          0.78          0.97         1.05 o
  -3   0  11          1.93          2.74         0.78 o
  -2   0  11         34.80         35.58         1.40 o
  -1   0  11         24.97         23.34         0.95 o
   0   0  11          0.13          1.94         0.89 o
   1   0  11          3.94          3.80         0.82 o
   2   0  11        149.11        149.97         3.09 o
   3   0  11         23.66         21.62         0.97 o
   4   0  11          0.60          1.60         0.90 o
   5   0  11          0.84          1.29         0.96 o
   6   0  11          0.81          1.82         1.11 o
 -11   1  11          0.26          0.58         1.01 o
 -10   1  11         13.15         13.93         1.00 o
  -9   1  11          0.88          0.88         0.82 o
  -8   1  11          1.28          1.58         0.77 o
  -7   1  11          2.97          3.89         0.87 o
  -6   1  11         29.08         28.13         0.73 o
  -5   1  11          3.31          3.73         0.76 o
  -4   1  11          4.47          6.05         1.09 o
  -3   1  11          9.59         11.20         0.90 o
  -2   1  11          7.35          7.31         0.81 o
  -1   1  11          6.84          7.31         0.96 o
   0   1  11          8.11          9.68         0.82 o
   1   1  11          5.75          4.49         0.79 o
   2   1  11          0.38          0.81         0.72 o
   3   1  11          6.52          6.90         1.02 o
   4   1  11          0.74          1.11         1.01 o
   5   1  11          1.78          1.83         1.08 o
   6   1  11          0.92          0.94         1.80 o
 -11   2  11          1.36          2.55         0.88 o
 -10   2  11          1.76          2.63         1.04 o
  -9   2  11          1.52          2.92         1.02 o
  -8   2  11          6.06          5.45         0.79 o
  -7   2  11          0.84          1.52         1.03 o
  -6   2  11          0.48          1.00         0.69 o
  -5   2  11         13.35         13.19         0.79 o
  -4   2  11         32.40         31.38         0.87 o
  -3   2  11          3.50          4.15         0.90 o
  -2   2  11         11.66         12.87         1.03 o
  -1   2  11          5.25          4.96         0.93 o
   0   2  11         10.87          9.66         0.93 o
   1   2  11         15.85         15.70         0.84 o
   2   2  11          7.89          8.20         1.01 o
   3   2  11          3.55          3.75         1.33 o
   4   2  11          2.78          2.60         1.19 o
   5   2  11          4.05          4.59         1.06 o
 -10   3  11          0.36          0.41         1.36 o
  -9   3  11          0.53          0.50         1.34 o
  -8   3  11          0.67          0.59         0.80 o
  -7   3  11          3.11          4.07         0.81 o
  -6   3  11          0.17          0.03         0.87 o
  -5   3  11          1.96          1.43         0.76 o
  -4   3  11         15.25         14.70         0.73 o
  -3   3  11          3.43          4.59         0.92 o
  -2   3  11          0.74          0.96         0.71 o
  -1   3  11          0.91          0.52         0.74 o
   0   3  11          3.12          3.41         0.83 o
   1   3  11          1.18          3.66         1.13 o
   2   3  11          0.64         -0.93         1.41 o
   3   3  11          0.74          1.49         1.10 o
   4   3  11          1.68          3.76         1.72 o
   5   3  11          0.38         -0.55         1.80 o
  -9   4  11          1.37          0.48         1.11 o
  -8   4  11          1.89          2.51         1.21 o
  -7   4  11          1.02          0.94         1.16 o
  -6   4  11          1.06          2.04         1.11 o
  -5   4  11          1.29          1.99         0.94 o
  -4   4  11         23.92         19.98         1.07 o
  -3   4  11          0.30          1.01         1.10 o
  -2   4  11          0.28          1.16         1.10 o
  -1   4  11          3.16          4.58         1.16 o
   0   4  11         10.00          9.62         2.12 o
   1   4  11          0.74          0.72         1.13 o
   2   4  11          0.66          0.08         1.65 o
   3   4  11          0.46          1.33         1.80 o
   4   4  11          1.63          2.43         1.80 o
  -7   5  11          0.30          1.10         1.65 o
  -6   5  11          1.26          2.22         0.98 o
  -5   5  11          3.54          4.69         1.25 o
  -4   5  11          1.63          0.49         1.19 o
  -3   5  11          0.17         -0.16         0.78 o
  -2   5  11          0.15          0.55         0.91 o
  -1   5  11          1.69          1.25         1.65 o
   0   5  11          0.59          1.80         1.65 o
   1   5  11          0.50          0.94         1.72 o
   2   5  11          1.29          1.49         1.80 o
  -5   6  11          0.09          1.41         1.88 o
  -4   6  11          0.10         -2.35         1.80 o
  -3   6  11          0.63          0.31         1.25 o
  -2   6  11          0.57          2.27         1.80 o
  -1   6  11          0.38          2.98         1.80 o
   0   6  11          0.03          0.31         1.80 o
  -7  -5  12          0.15          1.03         0.76 o
  -6  -5  12          1.52          1.47         0.79 o
  -5  -5  12          1.16          0.68         0.71 o
  -4  -5  12          0.14         -0.07         0.87 o
  -3  -5  12          0.81          2.00         0.87 o
  -2  -5  12          0.85          1.53         0.73 o
  -1  -5  12          0.28          0.64         1.13 o
   0  -5  12          0.15          0.98         1.21 o
   1  -5  12          1.02          1.21         1.01 o
  -9  -4  12          0.18          2.64         1.30 o
  -8  -4  12          0.28          1.13         0.78 o
  -7  -4  12          0.26          0.37         1.00 o
  -6  -4  12          0.74          2.61         0.82 o
  -5  -4  12          9.35          9.60         0.74 o
  -4  -4  12          1.08          1.69         0.92 o
  -3  -4  12          0.83          1.60         0.80 o
  -2  -4  12          0.03          0.43         1.76 o
  -1  -4  12          0.26          1.65         1.11 o
   0  -4  12          0.04          0.47         1.11 o
   1  -4  12          1.79          2.10         1.13 o
   2  -4  12          0.47         -0.09         1.21 o
   3  -4  12          1.13          1.38         0.87 o
 -10  -3  12          0.88          1.66         1.05 o
  -9  -3  12          0.29          0.43         0.72 o
  -8  -3  12          1.31          1.15         0.77 o
  -7  -3  12          1.44          3.31         0.82 o
  -6  -3  12          3.49          4.42         0.78 o
  -5  -3  12          3.60          3.95         0.79 o
  -4  -3  12         31.91         28.18         0.98 o
  -3  -3  12          1.60          2.41         1.08 o
  -2  -3  12          1.42          2.35         1.33 o
  -1  -3  12          2.96          1.68         1.11 o
   0  -3  12         24.03         21.31         0.89 o
   1  -3  12          0.73          0.72         1.92 o
   2  -3  12          1.24          1.76         0.88 o
   3  -3  12          2.21          1.26         0.93 o
   4  -3  12          4.26          5.37         1.27 o
 -10  -2  12          2.23          2.67         0.75 o
  -9  -2  12          0.85          0.99         0.74 o
  -8  -2  12          0.97          1.24         0.79 o
  -7  -2  12          1.68          1.29         0.73 o
  -6  -2  12          9.28          9.90         0.80 o
  -5  -2  12          2.34          2.95         0.75 o
  -4  -2  12         38.34         41.78         1.10 o
  -3  -2  12          0.38          2.63         0.77 o
  -2  -2  12          0.15          0.88         2.27 o
  -1  -2  12          2.76          2.78         0.84 o
   0  -2  12          2.12          2.56         0.88 o
   1  -2  12          1.65          2.31         1.05 o
   2  -2  12          2.94          3.53         1.11 o
   3  -2  12          0.51          1.96         1.11 o
   4  -2  12          0.98          1.68         0.97 o
   5  -2  12          0.19          0.78         1.72 o
 -11  -1  12          2.66          3.01         0.92 o
 -10  -1  12          1.00          1.00         0.80 o
  -9  -1  12          1.66          1.54         0.82 o
  -8  -1  12          0.47         -0.21         0.78 o
  -7  -1  12          0.11          0.75         0.79 o
  -6  -1  12          3.41          3.86         0.89 o
  -5  -1  12          8.97          7.59         0.79 o
  -4  -1  12          3.05          3.36         0.77 o
  -3  -1  12          6.87          6.44         0.90 o
  -2  -1  12          3.84          3.10         0.71 o
  -1  -1  12          3.59          5.41         0.74 o
   0  -1  12          0.30         -0.19         1.76 o
   1  -1  12          1.82          2.09         0.90 o
   2  -1  12         46.26         45.07         2.98 o
   3  -1  12          0.38          1.26         0.90 o
   4  -1  12          0.01          1.97         1.13 o
   5  -1  12          0.45          3.18         1.25 o
 -11   0  12          0.38          0.75         0.88 o
 -10   0  12          2.87          2.94         0.85 o
  -9   0  12          0.41          0.93         0.98 o
  -8   0  12          0.75          0.20         0.95 o
  -7   0  12          1.68          2.81         0.83 o
  -6   0  12         14.46         13.76         0.95 o
  -5   0  12          4.60          4.15         0.73 o
  -4   0  12          8.57          8.85         0.83 o
  -3   0  12          1.31          1.10         0.75 o
  -2   0  12          0.58          1.74         0.87 o
  -1   0  12          2.09          1.22         0.84 o
   0   0  12          6.64          6.88         0.98 o
   1   0  12          0.02          0.26         0.77 o
   2   0  12         10.56         10.90         1.04 o
   3   0  12          8.22          8.67         0.84 o
   4   0  12          1.33          2.09         0.98 o
   5   0  12          0.36          1.52         1.09 o
 -11   1  12          2.66          3.42         0.92 o
 -10   1  12          0.99          0.25         0.96 o
  -9   1  12          1.66          1.30         0.92 o
  -8   1  12          0.47          1.46         0.89 o
  -7   1  12          0.11          1.28         0.82 o
  -6   1  12          3.42          2.55         0.82 o
  -5   1  12          8.97          9.02         0.95 o
  -4   1  12          3.05          4.49         0.89 o
  -3   1  12          6.86          7.65         0.91 o
  -2   1  12          3.87          4.56         0.77 o
  -1   1  12          3.57          4.95         0.92 o
   0   1  12          0.31          0.30         0.78 o
   1   1  12          1.83          2.28         0.92 o
   2   1  12         46.31         44.95         1.23 o
   3   1  12          0.39          1.57         0.97 o
   4   1  12          0.01          0.61         1.04 o
   5   1  12          0.46          2.09         2.19 o
 -10   2  12          2.24          2.76         0.91 o
  -9   2  12          0.86          0.97         0.93 o
  -8   2  12          0.97          1.26         0.92 o
  -7   2  12          1.69          2.65         0.93 o
  -6   2  12          9.27          7.79         0.71 o
  -5   2  12          2.35          2.17         0.77 o
  -4   2  12         38.33         40.10         1.68 o
  -3   2  12          0.37          0.53         0.79 o
  -2   2  12          0.17          0.24         0.78 o
  -1   2  12          2.77          1.77         0.87 o
   0   2  12          2.11          2.53         0.76 o
   1   2  12          1.65          1.96         0.87 o
   2   2  12          2.94          4.17         1.02 o
   3   2  12          0.51          1.37         1.16 o
   4   2  12          0.98          1.88         1.19 o
   5   2  12          0.20          1.33         1.80 o
 -10   3  12          0.88          0.68         1.11 o
  -9   3  12          0.29          1.06         0.79 o
  -8   3  12          1.30          0.79         1.02 o
  -7   3  12          1.44          1.07         0.92 o
  -6   3  12          3.49          5.37         1.56 o
  -5   3  12          3.61          3.73         0.82 o
  -4   3  12         31.90         28.02         0.97 o
  -3   3  12          1.60          0.80         0.90 o
  -2   3  12          1.44          1.74         1.09 o
  -1   3  12          2.96          3.05         0.72 o
   0   3  12         24.04         21.27         1.02 o
   1   3  12          0.73          0.52         1.10 o
   2   3  12          1.23          3.04         1.16 o
   3   3  12          2.22          2.32         1.33 o
   4   3  12          4.26          7.21         1.88 o
  -9   4  12          0.18          0.86         2.35 o
  -8   4  12          0.28          2.09         1.34 o
  -7   4  12          0.25          2.23         1.19 o
  -6   4  12          0.73          3.18         1.13 o
  -5   4  12          9.33          9.19         0.98 o
  -4   4  12          1.08          1.40         0.94 o
  -3   4  12          0.84          1.84         0.94 o
  -2   4  12          0.03          0.87         2.15 o
  -1   4  12          0.26         -0.51         1.57 o
   0   4  12          0.05         -0.75         1.18 o
   1   4  12          1.80          1.17         0.96 o
   2   4  12          0.47         -0.07         0.98 o
   3   4  12          1.13          2.59         1.80 o
  -7   5  12          0.15         -0.52         1.88 o
  -6   5  12          1.52          0.95         0.98 o
  -5   5  12          1.16          1.64         1.25 o
  -4   5  12          0.14          1.07         0.86 o
  -3   5  12          0.81          1.57         1.25 o
  -2   5  12          0.85          0.84         0.97 o
  -1   5  12          0.28          1.80         1.18 o
   0   5  12          0.15         -0.39         1.65 o
   1   5  12          1.03          0.31         1.80 o
  -6  -5  13          0.44          0.12         1.84 o
  -5  -5  13          0.95          2.38         0.91 o
  -4  -5  13          0.26         -0.88         1.05 o
  -3  -5  13          0.73         -0.41         1.02 o
  -2  -5  13          0.47          1.70         1.00 o
  -1  -5  13          0.49         -0.15         0.95 o
  -8  -4  13          0.16          0.44         0.74 o
  -7  -4  13          0.36          0.72         0.79 o
  -6  -4  13          1.86          1.93         0.76 o
  -5  -4  13          2.11          2.11         0.75 o
  -4  -4  13          1.87          1.05         0.98 o
  -3  -4  13          0.93          1.76         0.83 o
  -2  -4  13          0.41          1.73         1.13 o
  -1  -4  13          0.91          2.74         1.16 o
   0  -4  13          1.19          1.54         1.19 o
   1  -4  13          0.22          1.70         0.97 o
   2  -4  13          0.37          0.71         1.01 o
  -9  -3  13          0.31          1.10         0.81 o
  -8  -3  13          0.69          0.91         0.74 o
  -7  -3  13          0.28          1.89         0.83 o
  -6  -3  13          0.01          0.69         0.72 o
  -5  -3  13          3.42          2.73         0.72 o
  -4  -3  13          2.48          2.54         0.91 o
  -3  -3  13          0.11         -0.39         2.43 o
  -2  -3  13          0.81          0.76         1.29 o
  -1  -3  13          1.71          2.14         0.94 o
   0  -3  13          3.64          3.81         0.96 o
   1  -3  13          1.75          3.53         1.11 o
   2  -3  13          0.85          0.40         0.94 o
   3  -3  13          1.14          2.96         1.33 o
 -10  -2  13          0.04         -0.11         0.75 o
  -9  -2  13          2.11          1.57         0.76 o
  -8  -2  13          1.11          0.59         0.74 o
  -7  -2  13          1.87          1.43         0.71 o
  -6  -2  13          0.02          0.75         0.80 o
  -5  -2  13         12.18         11.75         1.55 o
  -4  -2  13         13.72         14.23         1.05 o
  -3  -2  13          6.30          5.93         0.79 o
  -2  -2  13          0.19          1.54         0.89 o
  -1  -2  13          1.21          0.32         1.21 o
   0  -2  13          7.64          6.06         0.94 o
   1  -2  13          2.72          3.01         1.13 o
   2  -2  13          4.55          5.41         1.13 o
   3  -2  13          1.30         -0.91         1.19 o
   4  -2  13          1.19          0.04         1.27 o
 -10  -1  13          0.78          0.79         0.84 o
  -9  -1  13          1.14          0.91         0.84 o
  -8  -1  13          0.70          1.65         0.92 o
  -7  -1  13          0.66          1.58         0.98 o
  -6  -1  13          2.54          3.10         0.92 o
  -5  -1  13          2.26          2.04         0.79 o
  -4  -1  13          9.52          9.39         0.80 o
  -3  -1  13         10.71         10.27         0.79 o
  -2  -1  13          4.47          3.97         0.74 o
  -1  -1  13          0.31         -0.26         0.86 o
   0  -1  13          4.20          5.92         1.15 o
   1  -1  13         18.67         23.35         1.21 o
   2  -1  13          3.74          4.15         1.13 o
   3  -1  13          0.83          0.33         1.19 o
   4  -1  13          0.86          1.01         1.25 o
 -10   0  13          0.09          0.29         0.84 o
  -9   0  13          0.11         -0.29         0.71 o
  -8   0  13          0.23          1.06         0.69 o
  -7   0  13          4.34          4.70         0.90 o
  -6   0  13          0.94          2.25         0.70 o
  -5   0  13          1.12          2.13         0.92 o
  -4   0  13          6.93          7.00         0.80 o
  -3   0  13          7.13          7.64         1.19 o
  -2   0  13          8.69          9.43         1.04 o
  -1   0  13          0.01          1.31         0.86 o
   0   0  13          0.68          3.11         1.09 o
   1   0  13          4.71          6.60         0.95 o
   2   0  13         25.28         24.47         1.12 o
   3   0  13          0.23          0.41         1.00 o
   4   0  13          0.28          0.07         0.94 o
 -10   1  13          0.78         -0.65         0.96 o
  -9   1  13          1.14          0.60         0.95 o
  -8   1  13          0.70          1.63         0.90 o
  -7   1  13          0.66          1.00         0.70 o
  -6   1  13          2.54          2.36         0.77 o
  -5   1  13          2.25          2.53         0.90 o
  -4   1  13          9.51          9.93         0.92 o
  -3   1  13         10.71         11.05         0.81 o
  -2   1  13          4.47          5.71         1.12 o
  -1   1  13          0.31          0.95         0.75 o
   0   1  13          4.19          5.14         0.92 o
   1   1  13         18.67         20.16         1.02 o
   2   1  13          3.74          3.89         0.96 o
   3   1  13          0.83         -0.09         1.07 o
   4   1  13          0.86          0.91         1.11 o
 -10   2  13          0.04         -0.72         0.86 o
  -9   2  13          2.11          2.21         0.81 o
  -8   2  13          1.11          1.88         0.96 o
  -7   2  13          1.87          2.84         0.95 o
  -6   2  13          0.03         -0.25         0.92 o
  -5   2  13         12.18         11.11         0.79 o
  -4   2  13         13.70         14.63         0.95 o
  -3   2  13          6.29          5.96         0.90 o
  -2   2  13          0.19          1.95         0.79 o
  -1   2  13          1.21          1.35         0.79 o
   0   2  13          7.64          7.50         0.96 o
   1   2  13          2.72          3.43         0.84 o
   2   2  13          4.55          4.16         1.05 o
   3   2  13          1.30          2.86         1.02 o
   4   2  13          1.18          0.57         1.07 o
  -9   3  13          0.31          1.06         0.93 o
  -8   3  13          0.69          1.33         0.86 o
  -7   3  13          0.29         -1.11         0.96 o
  -6   3  13          0.02         -0.04         1.01 o
  -5   3  13          3.41          4.65         0.78 o
  -4   3  13          2.49          3.64         0.83 o
  -3   3  13          0.12          2.36         0.93 o
  -2   3  13          0.82          2.64         0.90 o
  -1   3  13          1.71          1.82         0.95 o
   0   3  13          3.64          3.26         0.99 o
   1   3  13          1.75          2.22         1.13 o
   2   3  13          0.86          1.32         1.84 o
   3   3  13          1.14          1.01         1.03 o
  -8   4  13          0.16          0.27         1.27 o
  -7   4  13          0.36          0.39         1.16 o
  -6   4  13          1.86          1.24         1.19 o
  -5   4  13          2.11          2.96         0.91 o
  -4   4  13          1.88          3.24         1.16 o
  -3   4  13          0.93          2.27         1.16 o
  -2   4  13          0.41         -0.04         1.16 o
  -1   4  13          0.91          1.10         1.84 o
   0   4  13          1.19          2.17         0.96 o
   1   4  13          0.23          1.97         1.41 o
   2   4  13          0.37          1.60         1.65 o
  -6   5  13          0.44          2.04         1.80 o
  -5   5  13          0.95          1.83         1.41 o
  -4   5  13          0.26          2.78         1.27 o
  -3   5  13          0.73          1.75         1.03 o
  -2   5  13          0.47          0.82         0.98 o
  -1   5  13          0.49          1.73         1.72 o
  -7  -4  14          0.47          0.81         0.81 o
  -6  -4  14          0.08          1.18         0.87 o
  -5  -4  14          0.90          1.57         0.74 o
  -4  -4  14          0.03          1.26         0.96 o
  -3  -4  14          0.26          0.60         1.01 o
  -2  -4  14          0.23          0.33         1.33 o
  -1  -4  14          1.13          1.28         0.97 o
   0  -4  14          0.28          0.74         0.91 o
  -8  -3  14          0.31          0.36         0.76 o
  -7  -3  14          0.51          1.19         0.84 o
  -6  -3  14          1.55          3.48         0.76 o
  -5  -3  14          1.46          2.40         0.95 o
  -4  -3  14          0.44          0.55         0.93 o
  -3  -3  14          0.45         -0.10         0.72 o
  -2  -3  14          0.20          2.24         1.13 o
  -1  -3  14          0.16          2.36         1.16 o
   0  -3  14          0.20          1.83         0.96 o
   1  -3  14          0.77          0.39         1.25 o
   2  -3  14          0.14          1.43         1.01 o
  -9  -2  14          0.20          1.04         0.80 o
  -8  -2  14          1.56          3.27         0.86 o
  -7  -2  14          3.08          4.27         0.80 o
  -6  -2  14          0.43          0.97         0.78 o
  -5  -2  14          6.08          4.17         0.83 o
  -4  -2  14          0.55          0.51         0.80 o
  -3  -2  14          2.14          0.68         0.79 o
  -2  -2  14          1.07          0.53         0.78 o
  -1  -2  14          3.10          5.99         2.39 o
   0  -2  14          0.64         -0.35         1.11 o
   1  -2  14          4.17          4.22         1.16 o
   2  -2  14          0.44          1.28         0.93 o
   3  -2  14          1.58          2.12         1.18 o
 -10  -1  14          0.36          1.36         1.04 o
  -9  -1  14          0.75          0.98         0.99 o
  -8  -1  14          0.13          1.03         0.82 o
  -7  -1  14          7.09          5.98         0.74 o
  -6  -1  14          1.25          1.08         0.70 o
  -5  -1  14         13.53         13.51         0.86 o
  -4  -1  14          0.51          1.22         0.93 o
  -3  -1  14          0.67          1.37         0.79 o
  -2  -1  14          3.27          3.46         0.92 o
  -1  -1  14          2.88          2.48         0.87 o
   0  -1  14          3.56          2.44         0.82 o
   1  -1  14          6.80          5.74         0.98 o
   2  -1  14          3.14          3.18         1.25 o
   3  -1  14          0.25          1.53         1.22 o
 -10   0  14          0.04          1.48         1.02 o
  -9   0  14          0.62          1.24         0.83 o
  -8   0  14          0.03          0.21         0.80 o
  -7   0  14          0.09         -0.08         0.82 o
  -6   0  14          0.90          1.30         1.14 o
  -5   0  14          3.46          5.01         1.33 o
  -4   0  14          0.76          0.73         0.91 o
  -3   0  14          0.01          0.97         0.89 o
  -2   0  14          0.42          0.24         0.77 o
  -1   0  14          1.56          3.72         0.89 o
   0   0  14          2.11          3.36         0.79 o
   1   0  14         20.58         22.15         2.28 o
   2   0  14          1.07          1.26         0.98 o
   3   0  14          0.64          0.81         0.88 o
 -10   1  14          0.36          1.28         1.04 o
  -9   1  14          0.75          2.31         0.83 o
  -8   1  14          0.13          0.65         0.95 o
  -7   1  14          7.08          7.57         0.83 o
  -6   1  14          1.26          1.51         0.93 o
  -5   1  14         13.52         14.16         0.83 o
  -4   1  14          0.51          0.10         0.88 o
  -3   1  14          0.67          0.11         0.78 o
  -2   1  14          3.26          2.42         0.90 o
  -1   1  14          2.87          2.39         0.90 o
   0   1  14          3.57          3.05         0.93 o
   1   1  14          6.80          6.81         0.87 o
   2   1  14          3.15          2.01         1.07 o
   3   1  14          0.25         -0.19         0.94 o
  -9   2  14          0.20          0.48         0.86 o
  -8   2  14          1.57          0.82         0.99 o
  -7   2  14          3.08          3.56         0.82 o
  -6   2  14          0.43          0.53         0.78 o
  -5   2  14          6.09          4.96         0.72 o
  -4   2  14          0.56          0.52         0.79 o
  -3   2  14          2.13          2.28         0.89 o
  -2   2  14          1.07          0.16         0.78 o
  -1   2  14          3.09          4.43         0.80 o
   0   2  14          0.64          1.58         0.85 o
   1   2  14          4.16          4.30         0.89 o
   2   2  14          0.44          1.25         1.14 o
  -8   3  14          0.31          0.14         0.93 o
  -7   3  14          0.50          0.53         0.85 o
  -6   3  14          1.55          2.71         0.93 o
  -5   3  14          1.46          0.72         0.73 o
  -4   3  14          0.44         -0.22         0.81 o
  -3   3  14          0.45          0.52         0.79 o
  -2   3  14          0.20          1.41         0.95 o
  -1   3  14          0.16         -0.69         0.96 o
   0   3  14          0.21          0.79         1.03 o
   1   3  14          0.76          1.68         0.83 o
   2   3  14          0.14          2.72         1.27 o
  -7   4  14          0.47          1.23         1.06 o
  -6   4  14          0.08         -0.27         1.37 o
  -5   4  14          0.90          0.11         0.96 o
  -4   4  14          0.03          1.54         1.45 o
  -3   4  14          0.26         -1.09         1.05 o
  -2   4  14          0.23          0.05         1.21 o
  -1   4  14          1.13         -1.20         1.25 o
   0   4  14          0.28          0.60         1.04 o
  -5  -4  15          0.80          0.51         1.02 o
  -4  -4  15          0.40          1.37         0.80 o
  -3  -4  15          0.48          1.92         1.65 o
  -2  -4  15          0.47          4.00         1.80 o
  -7  -3  15          0.32          2.05         1.02 o
  -6  -3  15          0.45          1.98         0.83 o
  -5  -3  15          0.49          1.23         0.88 o
  -4  -3  15          0.04          0.88         0.84 o
  -3  -3  15          0.03          0.66         0.86 o
  -2  -3  15          0.24          1.28         1.06 o
  -1  -3  15          1.53         -0.42         1.01 o
   0  -3  15          0.49          2.14         1.27 o
  -8  -2  15          0.12         -0.71         1.02 o
  -7  -2  15          0.53          2.22         1.19 o
  -6  -2  15          0.21          0.63         0.95 o
  -5  -2  15          6.77          5.14         0.86 o
  -4  -2  15          0.94          1.52         0.93 o
  -3  -2  15          0.50          0.89         0.70 o
  -2  -2  15          0.14          1.62         0.80 o
  -1  -2  15          4.40          3.43         0.82 o
   0  -2  15          1.48          1.79         0.96 o
   1  -2  15          3.12          3.76         1.25 o
  -9  -1  15          0.27          0.26         1.02 o
  -8  -1  15          0.21          0.46         0.81 o
  -7  -1  15          0.50          0.89         0.95 o
  -6  -1  15          3.49          4.26         0.97 o
  -5  -1  15          4.64          4.36         0.74 o
  -4  -1  15          2.42          2.69         0.77 o
  -3  -1  15          1.52          1.35         0.90 o
  -2  -1  15          0.92          0.19         0.80 o
  -1  -1  15          0.46          0.25         0.81 o
   0  -1  15          1.02          0.55         0.84 o
   1  -1  15          8.00          7.01         1.08 o
   2  -1  15          0.99          0.76         0.91 o
  -9   0  15          0.11         -0.49         1.08 o
  -8   0  15          0.01          1.36         0.84 o
  -7   0  15          2.67          2.51         0.82 o
  -6   0  15          2.69          3.65         0.95 o
  -5   0  15          6.46          7.37         0.95 o
  -4   0  15          0.81          2.81         0.98 o
  -3   0  15          0.51          1.19         1.20 o
  -2   0  15          0.49          0.02         0.77 o
  -1   0  15          1.22          2.84         0.92 o
   0   0  15          1.30          2.04         0.76 o
   1   0  15          0.02          1.14         1.02 o
   2   0  15          0.02          1.02         0.89 o
  -9   1  15          0.27          0.21         1.04 o
  -8   1  15          0.20          1.86         1.08 o
  -7   1  15          0.50          1.39         0.83 o
  -6   1  15          3.49          4.54         0.95 o
  -5   1  15          4.64          4.03         0.83 o
  -4   1  15          2.41          3.47         0.92 o
  -3   1  15          1.52          1.42         0.70 o
  -2   1  15          0.92          2.81         1.05 o
  -1   1  15          0.46          1.63         0.82 o
   0   1  15          1.02          2.01         0.78 o
   1   1  15          8.00          7.65         0.94 o
   2   1  15          0.99          1.37         1.04 o
  -8   2  15          0.12          0.41         1.01 o
  -7   2  15          0.53          0.30         0.71 o
  -6   2  15          0.21          0.44         0.93 o
  -5   2  15          6.76          5.94         0.84 o
  -4   2  15          0.94          1.70         0.81 o
  -3   2  15          0.50          0.23         1.29 o
  -2   2  15          0.14         -0.52         1.24 o
  -1   2  15          4.40          3.09         0.89 o
   0   2  15          1.49          3.08         1.04 o
   1   2  15          3.13          2.29         0.90 o
  -7   3  15          0.32          0.21         1.00 o
  -6   3  15          0.45          1.41         0.93 o
  -5   3  15          0.50         -0.51         0.83 o
  -4   3  15          0.04          0.70         0.98 o
  -3   3  15          0.03          0.83         0.87 o
  -2   3  15          0.25          1.71         1.03 o
  -1   3  15          1.53          1.41         1.02 o
   0   3  15          0.50          0.46         0.92 o
  -5   4  15          0.80         -0.73         1.03 o
  -4   4  15          0.41          1.92         1.09 o
  -3   4  15          0.48          0.90         1.27 o
  -2   4  15          0.47          0.54         1.07 o
  -5  -3  16          0.38          0.85         0.91 o
  -4  -3  16          0.60          2.89         1.11 o
  -3  -3  16          0.38          0.96         0.86 o
  -2  -3  16          0.30          3.13         1.80 o
  -7  -2  16          0.22          2.76         0.99 o
  -6  -2  16          1.36          0.76         0.80 o
  -5  -2  16          0.72          0.02         0.83 o
  -4  -2  16          1.43          1.01         0.86 o
  -3  -2  16          0.39          0.59         0.74 o
  -2  -2  16          0.55          1.15         0.86 o
  -1  -2  16          0.94         -0.08         0.88 o
  -8  -1  16          0.58          1.81         1.07 o
  -7  -1  16          0.17          0.48         1.18 o
  -6  -1  16          4.17          3.06         1.00 o
  -5  -1  16          4.15          4.48         0.93 o
  -4  -1  16          0.06          0.12         0.80 o
  -3  -1  16          0.72          1.62         0.85 o
  -2  -1  16          0.36          0.96         0.82 o
  -1  -1  16          2.78          5.50         0.99 o
   0  -1  16          1.88          4.70         1.29 o
  -8   0  16          0.36          1.15         1.08 o
  -7   0  16          0.02          0.63         1.00 o
  -6   0  16          3.46          3.60         1.03 o
  -5   0  16          0.29         -0.17         0.75 o
  -4   0  16          0.04          0.18         0.73 o
  -3   0  16          0.01          0.57         0.96 o
  -2   0  16          0.85          1.52         0.96 o
  -1   0  16          0.38          1.57         0.84 o
   0   0  16          0.24          0.91         0.88 o
  -8   1  16          0.58          0.75         1.04 o
  -7   1  16          0.18          1.96         1.27 o
  -6   1  16          4.17          4.97         0.84 o
  -5   1  16          4.15          3.69         0.85 o
  -4   1  16          0.06         -0.61         0.74 o
  -3   1  16          0.72          1.39         0.84 o
  -2   1  16          0.36          1.35         0.73 o
  -1   1  16          2.78          3.61         1.20 o
   0   1  16          1.88          3.71         1.02 o
  -7   2  16          0.22          0.09         0.78 o
  -6   2  16          1.36          1.94         0.81 o
  -5   2  16          0.73          1.45         0.85 o
  -4   2  16          1.43          0.92         0.85 o
  -3   2  16          0.39          0.59         0.99 o
  -2   2  16          0.55          0.90         0.77 o
  -1   2  16          0.94         -0.11         1.36 o
   0   2  16          3.85          4.47         1.80 o
  -5   3  16          0.38          0.59         1.01 o
  -4   3  16          0.59          0.63         1.04 o
  -3   3  16          0.38          1.04         1.04 o
  -2   3  16          0.30          0.10         1.12 o
  -4  -2  17          0.17         -0.08         1.25 o
  -6  -1  17          2.95          3.89         1.04 o
  -5  -1  17          0.21          2.84         1.01 o
  -4  -1  17          0.14         -0.61         1.01 o
  -3  -1  17          0.01          1.02         0.89 o
  -2  -1  17          1.51          1.48         1.13 o
  -6   0  17          3.01          3.38         1.02 o
  -5   0  17          0.01          1.19         1.07 o
  -4   0  17          0.28          0.83         0.87 o
  -3   0  17          0.25         -0.22         0.99 o
  -2   0  17          0.12          0.40         0.80 o
  -6   1  17          2.95          2.39         0.88 o
  -5   1  17          0.21          0.89         1.04 o
  -4   1  17          0.14         -0.43         0.78 o
  -3   1  17          0.01          1.98         1.04 o
  -2   1  17          1.51          0.68         0.80 o
  -4   2  17          0.17          0.78         1.25 o
                                                
